# Supplementary material for: Taxonomic revision of Mcvaughia W.R.Anderson (Malpighiaceae): notes on vegetative and reproductive anatomy and the description of a new species
Source: PhytoKeys. 2019 Feb 5;(117):45–72. doi: 10.3897/phytokeys.117.32207 (PMC6372574; doi:10.3897/phytokeys.117.32207)
Supplement: XML Treatment for Mcvaughia [file phytokeys.117.32207-treatment1.xml]

<!DOCTYPE tp:taxon-treatment
  PUBLIC "-//TaxonX//DTD Taxonomic Treatment Publishing DTD v0 20100105//EN" "tax-treatment-NSO.dtd">
<tp:taxon-treatment xmlns:tp="http://www.plazi.org/taxpub"><tp:treatment-meta><kwd-group><label>Taxon classification</label><kwd><named-content xmlns:xlink="http://www.w3.org/1999/xlink" content-type="kingdom">Plantae</named-content></kwd><kwd><named-content xmlns:xlink="http://www.w3.org/1999/xlink" content-type="order">Malpighiales</named-content></kwd><kwd><named-content xmlns:xlink="http://www.w3.org/1999/xlink" content-type="family">Malpighiaceae</named-content></kwd></kwd-group><mixed-citation publication-type="journal"><person-group><name><surname>Almeida</surname><given-names>Rafael F.</given-names></name><name><surname>Guesdon</surname><given-names>Isabel R.</given-names></name><name><surname>Pace</surname><given-names>Marcelo R.</given-names></name><name><surname>Meira</surname><given-names>Renata M.S.</given-names></name></person-group><article-title>Taxonomic revision of <italic><tp:taxon-name><tp:taxon-name-part taxon-name-part-type="genus" reg="Mcvaughia">Mcvaughia</tp:taxon-name-part></tp:taxon-name></italic> W.R.Anderson (<tp:taxon-name><tp:taxon-name-part taxon-name-part-type="family">Malpighiaceae</tp:taxon-name-part></tp:taxon-name>): notes on vegetative and reproductive anatomy and the description of a new species</article-title><source>PhytoKeys</source><day>5</day><month>2</month><year>2019</year><volume>2019</volume><issue>117</issue><fpage>45</fpage><lpage>72</lpage><pub-id pub-id-type="doi">10.3897/phytokeys.117.32207</pub-id></mixed-citation></tp:treatment-meta><tp:nomenclature><tp:taxon-name>
            <tp:taxon-name-part taxon-name-part-type="genus" reg="Mcvaughia">Mcvaughia</tp:taxon-name-part>
          </tp:taxon-name><tp:taxon-authority>W.R.Anderson, Taxon 28: 157. 1979</tp:taxon-authority></tp:nomenclature><tp:treatment-sec sec-type="type species" id="SECID0EQLAC"><title>Type species.</title><p><italic><tp:taxon-name><tp:taxon-name-part taxon-name-part-type="genus" reg="Mcvaughia">Mcvaughia</tp:taxon-name-part><tp:taxon-name-part taxon-name-part-type="species" reg="bahiana">bahiana</tp:taxon-name-part></tp:taxon-name></italic> W.R.Anderson</p></tp:treatment-sec><tp:treatment-sec sec-type="description" id="SECID0EBMAC"><title>Description.</title><p><italic>Shrubs</italic> to subshrubs, perennial, growing in sandy soils. <italic>Branches</italic> cylindrical, densely sericeous or lanate-velutinous, generally glabrescent at age. <italic>Stipules</italic> epipetiolar, completely connate, persistent. <italic>Leaves</italic> opposite; petiole eglandular; blade bearing 2–many glands abaxially. <italic>Thyrsi</italic> terminal, pedunculate, many-branched; cincinni alternate to subopposite, 1–14-flowered; bracts persistent; bracteoles persistent, one of them 1-glandular, the other eglandular, gland green in bud turning yellow in anthesis. <italic>Flowers</italic> zygomorphic; floral buds slightly flattened at middle; pedicel stout, straight in bud. <italic>Sepals</italic> leaving petals exposed in pre-anthesis, all 2-glandular. <italic>Petals</italic> bright to golden yellow, glabrous, the anterior two remaining cupped one inside the other; lateral petals with the margin erose; posterior petal bearing several marginal glands. <italic>Stamens</italic> 7–8, staminodes 2–3 (stamens opposite the posterior-lateral sepals and the posterior petal); filaments glabrous, those opposite the posterior-lateral petals slightly curved towards the apex; connectives inconspicuous; anthers horseshoe-shaped, glabrous, outer locules confluent at apex, reduced to antherodes in staminodes. <italic>Ovary</italic> 3-carpellate, 3-locular, 2 locules ± anterior, apparently collapsed lacking ovules, 1 locule almost posterior, fertile, 1-ovulate; styles 3, slender, truncate to uncinate at apex; stigma minute, lateral. <italic>Drupes</italic> rugose, twisted, asymmetric, 1-locular, proximal chamber thick-walled, 1-seeded, distal chamber thin-walled, filled with a viscous secretion (allowing the fruit to float and to be dispersed by water).</p></tp:treatment-sec><tp:treatment-sec sec-type="etymology" id="SECID0EHNAC"><title>Etymology.</title><p>The epithet pays tribute to Dr. Rogers McVaugh (*1909–2009†), an American botanist, expert in the Mexican flora.</p></tp:treatment-sec><tp:treatment-sec sec-type="distribution" id="SECID0EMNAC"><title>Distribution.</title><p><italic><tp:taxon-name><tp:taxon-name-part taxon-name-part-type="genus" reg="Mcvaughia">Mcvaughia</tp:taxon-name-part></tp:taxon-name></italic> is restricted to sandy soils within sedimentary basins of Northeastern Brazil, with different species being endemic to each sedimentary basin: <italic><tp:taxon-name><tp:taxon-name-part taxon-name-part-type="genus" reg="Mcvaughia">Mcvaughia</tp:taxon-name-part><tp:taxon-name-part taxon-name-part-type="species" reg="bahiana">bahiana</tp:taxon-name-part></tp:taxon-name></italic> – Tucano basin, <italic><tp:taxon-name><tp:taxon-name-part taxon-name-part-type="genus" reg="Mcvaughia">M.</tp:taxon-name-part><tp:taxon-name-part taxon-name-part-type="species" reg="piauhiensis">piauhiensis</tp:taxon-name-part></tp:taxon-name></italic> – Parnaiba basin, and <italic><tp:taxon-name><tp:taxon-name-part taxon-name-part-type="genus" reg="Mcvaughia">M.</tp:taxon-name-part><tp:taxon-name-part taxon-name-part-type="species" reg="sergipana">sergipana</tp:taxon-name-part></tp:taxon-name></italic> – Sergipe-Alagoas basin (<xref ref-type="bibr" rid="B4">Amorim and Almeida 2015</xref>). Sedimentary basins represent conspicuous phytogeographic zones within the Caatinga domain, with a distinct biota from other areas of Caatinga over crystalline shield, holding endemism records for some angiosperm families (<xref ref-type="bibr" rid="B19">Cardoso and Queiroz 2007</xref>; <xref ref-type="bibr" rid="B3">Almeida et al. 2018</xref>; <xref ref-type="bibr" rid="B45">Silva and Souza 2018</xref>).</p></tp:treatment-sec><tp:treatment-sec sec-type="Biogeography" id="SECID0EKPAC"><title>Biogeography.</title><p><italic><tp:taxon-name><tp:taxon-name-part taxon-name-part-type="genus" reg="Mcvaughia">Mcvaughia</tp:taxon-name-part></tp:taxon-name></italic> is the sister-group of <italic><tp:taxon-name><tp:taxon-name-part taxon-name-part-type="genus" reg="Burdachia">Burdachia</tp:taxon-name-part></tp:taxon-name></italic> and <italic><tp:taxon-name><tp:taxon-name-part taxon-name-part-type="genus" reg="Glandonia">Glandonia</tp:taxon-name-part></tp:taxon-name></italic>, comprising a lineage (<italic><tp:taxon-name><tp:taxon-name-part taxon-name-part-type="genus" reg="Mcvaughia">Mcvaughia</tp:taxon-name-part></tp:taxon-name></italic> clade) of early diverging <tp:taxon-name><tp:taxon-name-part taxon-name-part-type="family">Malpighiaceae</tp:taxon-name-part></tp:taxon-name> with water-dispersed fruits, most commonly found growing along wetland floodplains and upland forest throughout the Amazon Basin (<xref ref-type="bibr" rid="B8">Anderson 1981</xref>). <xref ref-type="bibr" rid="B23">Davis et al. (2014)</xref> estimated that the ancestor of this clade might have arisen around 38.0-33.9 Myr, and its extant lineages diversified from 25 to 15 Myr. The description of <italic><tp:taxon-name><tp:taxon-name-part taxon-name-part-type="genus" reg="Mcvaughia">M.</tp:taxon-name-part><tp:taxon-name-part taxon-name-part-type="species" reg="piauhiensis">piauhiensis</tp:taxon-name-part></tp:taxon-name></italic> corroborates the hypothesis of <xref ref-type="bibr" rid="B4">Amorim and Almeida (2015)</xref> that extant lineages of <italic><tp:taxon-name><tp:taxon-name-part taxon-name-part-type="genus" reg="Mcvaughia">Mcvaughia</tp:taxon-name-part></tp:taxon-name></italic> have probably experienced recent radiations along the caatingas and restingas of Northeastern Brazil. This inference is based on the fact that all three <italic><tp:taxon-name><tp:taxon-name-part taxon-name-part-type="genus" reg="Mcvaughia">Mcvaughia</tp:taxon-name-part></tp:taxon-name></italic> species occur along current or past courses of the São Francisco river (SFR): <italic><tp:taxon-name><tp:taxon-name-part taxon-name-part-type="genus" reg="Mcvaughia">M.</tp:taxon-name-part><tp:taxon-name-part taxon-name-part-type="species" reg="piauhiensis">piauhiensis</tp:taxon-name-part></tp:taxon-name></italic> occurs to the west, and <italic><tp:taxon-name><tp:taxon-name-part taxon-name-part-type="genus" reg="Mcvaughia">M.</tp:taxon-name-part><tp:taxon-name-part taxon-name-part-type="species" reg="bahiana">bahiana</tp:taxon-name-part></tp:taxon-name></italic> and <italic><tp:taxon-name><tp:taxon-name-part taxon-name-part-type="genus" reg="Mcvaughia">M.</tp:taxon-name-part><tp:taxon-name-part taxon-name-part-type="species" reg="sergipana">sergipana</tp:taxon-name-part></tp:taxon-name></italic> occur to the east near the SFR’s delta (Fig. <xref ref-type="fig" rid="F11">11</xref>). During the upper Pliocene, the SFR flowed to the equatorial Atlantic Ocean via the Piauí or Canindé Rivers, in the Parnaiba river basin, state of Piauí (<xref ref-type="bibr" rid="B31">King 1956</xref>; <xref ref-type="bibr" rid="B36">Nascimento et al. 2013</xref>). However, the rising of the Grande and Ibiapaba Ridges in northwestern Ceará state during the Pliocene/Pleistocene boundary would have abruptly interrupted the SFR’s course (<xref ref-type="bibr" rid="B31">King 1956</xref>; <xref ref-type="bibr" rid="B33">Mabesoone 1994</xref>; <xref ref-type="bibr" rid="B36">Nascimento et al. 2013</xref>; <xref ref-type="bibr" rid="B3">Almeida et al. 2018</xref>). By this time, the ancestor of <italic><tp:taxon-name><tp:taxon-name-part taxon-name-part-type="genus" reg="Mcvaughia">Mcvaughia</tp:taxon-name-part></tp:taxon-name></italic> might have already been established in this area, and its populations might have been isolated from each other by the formation of several lakes in northwestern Bahia, due to the interruption of the river flow (<xref ref-type="bibr" rid="B31">King 1956</xref>; <xref ref-type="bibr" rid="B33">Mabesoone 1994</xref>; <xref ref-type="bibr" rid="B36">Nascimento et al. 2013</xref>). It was not until the Mindel glaciation (ca. 450.000 years ago) that the SFR found its way to the eastern Atlantic Ocean, bordering the states of Alagoas and Sergipe (<xref ref-type="bibr" rid="B31">King 1956</xref>; <xref ref-type="bibr" rid="B33">Mabesoone 1994</xref>; <xref ref-type="bibr" rid="B36">Nascimento et al. 2013</xref>), thus, paving the way for recent vicariant cladogenesis events within these populations.</p></tp:treatment-sec><tp:treatment-sec sec-type="Wood Anatomy of Mcvaughia sergipana" id="SECID0ETEAE"><title>Wood Anatomy of <italic><tp:taxon-name><tp:taxon-name-part taxon-name-part-type="genus" reg="Mcvaughia">Mcvaughia</tp:taxon-name-part><tp:taxon-name-part taxon-name-part-type="species" reg="sergipana">sergipana</tp:taxon-name-part></tp:taxon-name></italic>.</title><p>Heartwood and sapwood indistinct light brown; grain straight to slightly wavy. In anatomical sections, the heartwood appears with abundant cell contents (bottom of Fig. <xref ref-type="fig" rid="F1">1A–B</xref>) in vessels and other cell types. The contents stain in blue with safrablau (Fig. <xref ref-type="fig" rid="F1">1A–B</xref>). Growth ring boundaries are distinct (Fig. <xref ref-type="fig" rid="F1">1A–B</xref>), marked by a line of axial parenchyma (Fig. <xref ref-type="fig" rid="F1">1B</xref>) and thicker walled, radially narrow fibers (Fig. <xref ref-type="fig" rid="F1">1A–B</xref>). Wood is diffuse-porous (Fig. <xref ref-type="fig" rid="F1">1A</xref>). Vessels are narrow, 34 ± 9 μm, generally arranged in radial multiples of 4 or more (Fig. <xref ref-type="fig" rid="F1">1A</xref>), abundant, 244 ± 57 vessels/mm<sup>2</sup>, and with a mean length of 365 ± 73 μm. Some solitary vessels and shorter radial multiples are also present (Fig. <xref ref-type="fig" rid="F1">1A–B</xref>). Perforation plates are simple. Intervessel pits are alternate, minute, 4 μm, vestured. Vessel ray-pitting with distinct borders; similar to intervessel pits in size and shape. Fibers very thick-walled (Fig. <xref ref-type="fig" rid="F1">1A–B</xref>), with simple to minutely bordered pits. Axial parenchyma paratracheal, scanty and forming a discontinuous line at the growth ring limits (Fig. <xref ref-type="fig" rid="F1">1A–B</xref>), 3–4 cells per parenchyma strand (Fig. <xref ref-type="fig" rid="F1">1C</xref>). Rays with 1–3 cells wide (Fig. <xref ref-type="fig" rid="F1">1C</xref>), lower than 1 mm (Fig. <xref ref-type="fig" rid="F1">1C</xref>), heterocellular mixed, with procumbent, square and upright cells mixed throughout the ray (Fig. <xref ref-type="fig" rid="F1">1C</xref>). Perforated ray cells common, non-storied (Fig. <xref ref-type="fig" rid="F1">1C</xref>). Large prismatic crystals in enlarged ray cells (Fig. <xref ref-type="fig" rid="F1">1C</xref>) of the body and margins.</p><fig id="F1" position="float" orientation="portrait"><label>Figure 1.</label><caption><p>Wood anatomy of <italic><tp:taxon-name><tp:taxon-name-part taxon-name-part-type="genus" reg="Mcvaughia">Mcvaughia</tp:taxon-name-part><tp:taxon-name-part taxon-name-part-type="species" reg="sergipana">sergipana</tp:taxon-name-part></tp:taxon-name></italic>. <bold>A–B</bold> transverse sections: Growth rings marked by radially narrow fibers (arrowheads) and a discontinuous line of axial parenchyma (in B); vessels are narrow and abundant, arranged in radial rows of 4 or more cells; some solitary vessels present; parenchyma rare, paratracheal scanty or at the growth ring limits; heartwood vessels in the bottom with content <bold>C</bold> radial section: Rays 2–3 cells wide, non-storied; prismatic crystals present in ray cells (arrows); parenchyma with 3 cells per strand (arrowhead) <bold>D</bold> ray heterocellular with procumbent, square and upright cells mixed throughout the ray. Scale bars: 150 μm (<bold>A</bold>), 100 μm (<bold>B–C</bold>), 60 μm (<bold>D</bold>).</p></caption><graphic xmlns:xlink="http://www.w3.org/1999/xlink" xlink:href="phytokeys-117-045-g001.jpg" position="float" orientation="portrait" xlink:type="simple" id="oo_262226.jpg"/></fig></tp:treatment-sec><tp:treatment-sec sec-type="Secondary phloem anatomy of Mcvaughia sergipana" id="SECID0ELIAE"><title>Secondary phloem anatomy of <italic><tp:taxon-name><tp:taxon-name-part taxon-name-part-type="genus" reg="Mcvaughia">Mcvaughia</tp:taxon-name-part><tp:taxon-name-part taxon-name-part-type="species" reg="sergipana">sergipana</tp:taxon-name-part></tp:taxon-name></italic>.</title><p>Growth rings are indistinct, phloem non-stratified (Fig. <xref ref-type="fig" rid="F2">2A–C</xref>). Conducting phloem represents a narrow band of 11–12 cells away from the cambium. Nonconducting phloem is marked by the collapse of the sieve tubes, a more significant dilatation of the axial and ray parenchyma (Fig. <xref ref-type="fig" rid="F2">2A–B</xref>), and belated sclerosis of some scattered ray cells. Sieve tubes are diffuse (Fig. <xref ref-type="fig" rid="F2">2C</xref>), solitary or in radial multiples of 2 cells (Fig. <xref ref-type="fig" rid="F2">2C</xref>), sieve plates are simple, slightly inclined, 441 ± 71 μm<sup>2</sup> in area (24 ± 2 μm in diameter). Sieve tube elements length is 243 ± 45 μm. Slime plug always evident at the sieve plates. One to two companion cells per sieve tube element, as seen in transverse section. When two companion cells are present, one lies on each side of the sieve tube. Dilatation due to cell expansion and division is evident in the rays, axial parenchyma, and the cortex (Fig. <xref ref-type="fig" rid="F2">2A–B</xref>). Axial phloem parenchyma constitutes the ground tissue (Fig. <xref ref-type="fig" rid="F2">2A–C</xref>), four cells per parenchyma strand. Axial parenchyma with druse crystals appears as diffuse-in-aggregate lines (Fig. <xref ref-type="fig" rid="F2">2A–C, E</xref>), giving a stratified appearance to the phloem, clear both in transverse and radial section (Fig. <xref ref-type="fig" rid="F2">2A–C, E</xref>). Rays with a straight course, slightly dilated (funnel-shaped). Ray width, height, and composition equal to those of secondary xylem (Fig. <xref ref-type="fig" rid="F2">2D–E</xref>). Sclerenchyma is represented by scattered bulky fiber-sclereids (Fig. <xref ref-type="fig" rid="F2">2A–C</xref>) and a few sclerified ray cells in the nonconducting phloem (Fig. <xref ref-type="fig" rid="F2">2B</xref>). Phloem elements are non-storied. Druses are abundant, present in absolutely all parenchyma cells (Fig. <xref ref-type="fig" rid="F2">2C</xref>). Crystals are present both in chambered axial parenchyma cells (Fig. <xref ref-type="fig" rid="F2">2C</xref>) and in individual axial and ray parenchyma cells of the phloem (Fig. <xref ref-type="fig" rid="F2">2D</xref>) and cortex.</p><fig id="F2" position="float" orientation="portrait"><label>Figure 2.</label><caption><p>Secondary phloem of <italic><tp:taxon-name><tp:taxon-name-part taxon-name-part-type="genus" reg="Mcvaughia">Mcvaughia</tp:taxon-name-part><tp:taxon-name-part taxon-name-part-type="species" reg="sergipana">sergipana</tp:taxon-name-part></tp:taxon-name></italic>. <bold>A–C</bold> Transverse section: <bold>A</bold> Phloem non-stratified, with scattered fiber-sclereids (arrows); Rays dilating slightly <bold>B</bold> Crystalliferous axial parenchyma arranged in diffuse-in-aggregate narrow bands (arrowhead) <bold>C</bold> Crystalliferous axial parenchyma with druse crystals, forming diffuse in aggregate bands, isolated fiber-sclereids present (arrowhead) <bold>D</bold> A ray 3 cells wide, fiber-sclereids and axial parenchyma in tangential section <bold>E</bold> Bands of crystalliferous parenchyma with druses evident also in radial section; Rays heterocellular mixed. Scale bars: 200 μm (<bold>A</bold>), 100 μm (<bold>B–C, E</bold>), 50 μm (<bold>D</bold>).</p></caption><graphic xmlns:xlink="http://www.w3.org/1999/xlink" xlink:href="phytokeys-117-045-g002.jpg" position="float" orientation="portrait" xlink:type="simple" id="oo_262227.jpg"/></fig></tp:treatment-sec><tp:treatment-sec sec-type="Leaf anatomy" id="SECID0EBMAE"><title>Leaf anatomy.</title><p>The leaf anatomy in the species of <italic><tp:taxon-name><tp:taxon-name-part taxon-name-part-type="genus" reg="Mcvaughia">Mcvaughia</tp:taxon-name-part></tp:taxon-name></italic> is quite similar. The vascular system of petioles is arranged as a curved arc with two conspicuous accessory bundles. The most distinctive leaf character is the distribution pattern of glands (Fig. <xref ref-type="fig" rid="F3">3A–C</xref>). These glands are distributed at the base and throughout the leaf blade, varying in number from two to eight basilaminar glands and from few to several distal laminar glands. The basilaminar and laminar leaf glands were identified as short-stalked (Fig. <xref ref-type="fig" rid="F3">3D–E</xref>), except in <italic><tp:taxon-name><tp:taxon-name-part taxon-name-part-type="genus" reg="Mcvaughia">M.</tp:taxon-name-part><tp:taxon-name-part taxon-name-part-type="species" reg="sergipana">sergipana</tp:taxon-name-part></tp:taxon-name></italic> which were recognized as sessile and partially set in the mesophyll (Fig. <xref ref-type="fig" rid="F3">3F</xref>). Based on the anatomical arrangement, these leaf glands are composed of a palisade-like secretory epidermis and vascularized parenchyma (Fig. <xref ref-type="fig" rid="F3">3F</xref>). The laminar glands in <italic><tp:taxon-name><tp:taxon-name-part taxon-name-part-type="genus" reg="Mcvaughia">M.</tp:taxon-name-part><tp:taxon-name-part taxon-name-part-type="species" reg="sergipana">sergipana</tp:taxon-name-part></tp:taxon-name></italic> are conspicuous (Fig. <xref ref-type="fig" rid="F3">3G, I</xref>), while in <italic><tp:taxon-name><tp:taxon-name-part taxon-name-part-type="genus" reg="Mcvaughia">M.</tp:taxon-name-part><tp:taxon-name-part taxon-name-part-type="species" reg="bahiana">bahiana</tp:taxon-name-part></tp:taxon-name></italic> (Fig. <xref ref-type="fig" rid="F3">3H</xref>) and <italic><tp:taxon-name><tp:taxon-name-part taxon-name-part-type="genus" reg="Mcvaughia">M.</tp:taxon-name-part><tp:taxon-name-part taxon-name-part-type="species" reg="piauhiensis">piauhiensis</tp:taxon-name-part></tp:taxon-name></italic> (Fig. <xref ref-type="fig" rid="F3">3J</xref>) these glands are inconspicuous, and difficult to see with the naked eye. The leaf blade anatomy revealed a dorsiventral mesophyll with a single layer of palisade parenchyma and a variable number of spongy parenchyma layers. In <italic><tp:taxon-name><tp:taxon-name-part taxon-name-part-type="genus" reg="Mcvaughia">M.</tp:taxon-name-part><tp:taxon-name-part taxon-name-part-type="species" reg="sergipana">sergipana</tp:taxon-name-part></tp:taxon-name></italic> the spongy parenchyma has several layers (Fig. <xref ref-type="fig" rid="F3">3K</xref>), while in <italic><tp:taxon-name><tp:taxon-name-part taxon-name-part-type="genus" reg="Mcvaughia">M.</tp:taxon-name-part><tp:taxon-name-part taxon-name-part-type="species" reg="bahiana">bahiana</tp:taxon-name-part></tp:taxon-name></italic> and <italic><tp:taxon-name><tp:taxon-name-part taxon-name-part-type="genus" reg="Mcvaughia">M.</tp:taxon-name-part><tp:taxon-name-part taxon-name-part-type="species" reg="piauhiensis">piauhiensis</tp:taxon-name-part></tp:taxon-name></italic> fewer layers were observed (Fig. <xref ref-type="fig" rid="F3">3L</xref>). Idioblasts containing druses are commonly observed in the mesophyll (Fig. <xref ref-type="fig" rid="F3">3L</xref>). Malpighiaceous trichomes were observed in the epidermis of both surfaces (Fig. <xref ref-type="fig" rid="F3">3M–O</xref>), being more abundant abaxially and in young leaves. The outline of the anticlinal epidermal cell walls adaxially is straight (Fig. <xref ref-type="fig" rid="F3">3M–N</xref>), while abaxially may vary from straight to sinuous (Fig. <xref ref-type="fig" rid="F3">3P–Q</xref>), being exclusively straight in <italic><tp:taxon-name><tp:taxon-name-part taxon-name-part-type="genus" reg="Mcvaughia">M.</tp:taxon-name-part><tp:taxon-name-part taxon-name-part-type="species" reg="sergipana">sergipana</tp:taxon-name-part></tp:taxon-name></italic>. All species of <italic><tp:taxon-name><tp:taxon-name-part taxon-name-part-type="genus" reg="Mcvaughia">Mcvaughia</tp:taxon-name-part></tp:taxon-name></italic> show hypostomatic leaves (Fig. <xref ref-type="fig" rid="F3">3K–L</xref>), with paracytic stomata (Fig. <xref ref-type="fig" rid="F3">3P–Q</xref>).</p><fig id="F3" position="float" orientation="portrait"><label>Figure 3.</label><caption><p>Leaf morphoanatomy of <italic><tp:taxon-name><tp:taxon-name-part taxon-name-part-type="genus" reg="Mcvaughia">Mcvaughia</tp:taxon-name-part></tp:taxon-name></italic> species. <bold>A</bold> patterns of leaf glands distribution on the abaxial leaf surface of <italic><tp:taxon-name><tp:taxon-name-part taxon-name-part-type="genus" reg="Mcvaughia">M.</tp:taxon-name-part><tp:taxon-name-part taxon-name-part-type="species" reg="bahiana">bahiana</tp:taxon-name-part></tp:taxon-name></italic><bold>B</bold> patterns of leaf glands distribution on the abaxial leaf surface of <italic><tp:taxon-name><tp:taxon-name-part taxon-name-part-type="genus" reg="Mcvaughia">M.</tp:taxon-name-part><tp:taxon-name-part taxon-name-part-type="species" reg="piauhiensis">piauhiensis</tp:taxon-name-part></tp:taxon-name></italic><bold>C</bold> patterns of leaf glands distribution on the abaxial leaf surface of <italic><tp:taxon-name><tp:taxon-name-part taxon-name-part-type="genus" reg="Mcvaughia">M.</tp:taxon-name-part><tp:taxon-name-part taxon-name-part-type="species" reg="sergipana">sergipana</tp:taxon-name-part></tp:taxon-name></italic><bold>D</bold> transverse section of leaf base showing the basilaminar pair of stalked glands (white arrows) <bold>E</bold> basilaminar leaf gland with a stalk (black arrow) in <italic><tp:taxon-name><tp:taxon-name-part taxon-name-part-type="genus" reg="Mcvaughia">M.</tp:taxon-name-part><tp:taxon-name-part taxon-name-part-type="species" reg="piauhiensis">piauhiensis</tp:taxon-name-part></tp:taxon-name></italic><bold>F</bold> basilaminar gland in <italic><tp:taxon-name><tp:taxon-name-part taxon-name-part-type="genus" reg="Mcvaughia">M.</tp:taxon-name-part><tp:taxon-name-part taxon-name-part-type="species" reg="sergipana">sergipana</tp:taxon-name-part></tp:taxon-name></italic> showing a sessile position (SE= anatomical arrangement with secretory epidermis, SP= vascularized secretory parenchyma) <bold>G–H</bold> laminar glands on the apex of cleared leaves of <italic><tp:taxon-name><tp:taxon-name-part taxon-name-part-type="genus" reg="Mcvaughia">M.</tp:taxon-name-part><tp:taxon-name-part taxon-name-part-type="species" reg="sergipana">sergipana</tp:taxon-name-part></tp:taxon-name></italic> and <italic><tp:taxon-name><tp:taxon-name-part taxon-name-part-type="genus" reg="Mcvaughia">M.</tp:taxon-name-part><tp:taxon-name-part taxon-name-part-type="species" reg="bahiana">bahiana</tp:taxon-name-part></tp:taxon-name></italic> respectively, note the apical tooth (<bold>G</bold>) <bold>I</bold> sessile laminar glands in <italic><tp:taxon-name><tp:taxon-name-part taxon-name-part-type="genus" reg="Mcvaughia">M.</tp:taxon-name-part><tp:taxon-name-part taxon-name-part-type="species" reg="sergipana">sergipana</tp:taxon-name-part></tp:taxon-name></italic><bold>J</bold> stalked laminar gland in <italic><tp:taxon-name><tp:taxon-name-part taxon-name-part-type="genus" reg="Mcvaughia">M.</tp:taxon-name-part><tp:taxon-name-part taxon-name-part-type="species" reg="piauhiensis">piauhiensis</tp:taxon-name-part></tp:taxon-name></italic><bold>K–L</bold> transverse sections of the leaf blade; mesophyll with uniserial palisade-like parenchyma and spongy parenchyma composed by several or few layers in <italic><tp:taxon-name><tp:taxon-name-part taxon-name-part-type="genus" reg="Mcvaughia">M.</tp:taxon-name-part><tp:taxon-name-part taxon-name-part-type="species" reg="sergipana">sergipana</tp:taxon-name-part></tp:taxon-name></italic> and <italic><tp:taxon-name><tp:taxon-name-part taxon-name-part-type="genus" reg="Mcvaughia">M.</tp:taxon-name-part><tp:taxon-name-part taxon-name-part-type="species" reg="bahiana">bahiana</tp:taxon-name-part></tp:taxon-name></italic>, respectively; note the idioblast with druse crystals at the mesophyll (white arrow) and the stomata distribution at the abaxial leaf surface (black arrow) <bold>M–N</bold> adaxial epidermis surface of <italic><tp:taxon-name><tp:taxon-name-part taxon-name-part-type="genus" reg="Mcvaughia">M.</tp:taxon-name-part><tp:taxon-name-part taxon-name-part-type="species" reg="piauhiensis">piauhiensis</tp:taxon-name-part></tp:taxon-name></italic> and <italic><tp:taxon-name><tp:taxon-name-part taxon-name-part-type="genus" reg="Mcvaughia">M.</tp:taxon-name-part><tp:taxon-name-part taxon-name-part-type="species" reg="sergipana">sergipana</tp:taxon-name-part></tp:taxon-name></italic>, showing scars of malpighiaceous trichomes <bold>O</bold> abaxial epidermis surface of trichomes abundance in <italic><tp:taxon-name><tp:taxon-name-part taxon-name-part-type="genus" reg="Mcvaughia">M.</tp:taxon-name-part><tp:taxon-name-part taxon-name-part-type="species" reg="bahiana">bahiana</tp:taxon-name-part></tp:taxon-name></italic><bold>P–Q</bold> outline of the anticlinal epidermal cell walls: straight in <italic><tp:taxon-name><tp:taxon-name-part taxon-name-part-type="genus" reg="Mcvaughia">M.</tp:taxon-name-part><tp:taxon-name-part taxon-name-part-type="species" reg="sergipana">sergipana</tp:taxon-name-part></tp:taxon-name></italic> (<bold>P</bold>) and sinuous in <italic><tp:taxon-name><tp:taxon-name-part taxon-name-part-type="genus" reg="Mcvaughia">M.</tp:taxon-name-part><tp:taxon-name-part taxon-name-part-type="species" reg="bahiana">bahiana</tp:taxon-name-part></tp:taxon-name></italic> (<bold>Q</bold>). Laminar scale bars: 1 cm (<bold>A–C</bold>), 100 μm (<bold>D, F–K, N–O</bold>), 150 μm (<bold>E</bold>), 50 μm (<bold>L–M, P–Q</bold>).</p></caption><graphic xmlns:xlink="http://www.w3.org/1999/xlink" xlink:href="phytokeys-117-045-g003.jpg" position="float" orientation="portrait" xlink:type="simple" id="oo_262228.jpg"/></fig></tp:treatment-sec><tp:treatment-sec sec-type="Floral anatomy" id="SECID0EVYAE"><title>Floral anatomy.</title><p>Observations during field trips revealed that sepal and petal glands are yellow in <italic><tp:taxon-name><tp:taxon-name-part taxon-name-part-type="genus" reg="Mcvaughia">M.</tp:taxon-name-part><tp:taxon-name-part taxon-name-part-type="species" reg="sergipana">sergipana</tp:taxon-name-part></tp:taxon-name></italic> and <italic><tp:taxon-name><tp:taxon-name-part taxon-name-part-type="genus" reg="Mcvaughia">M.</tp:taxon-name-part><tp:taxon-name-part taxon-name-part-type="species" reg="bahiana">bahiana</tp:taxon-name-part></tp:taxon-name></italic> (Fig. <xref ref-type="fig" rid="F4">4A–B</xref>). The bracteole gland is initially green (Fig. <xref ref-type="fig" rid="F4">4A</xref>) turning yellow during anthesis. The secretory surface of the bracteole gland may vary from flattened (Fig. <xref ref-type="fig" rid="F4">4D</xref>) in <italic><tp:taxon-name><tp:taxon-name-part taxon-name-part-type="genus" reg="Mcvaughia">M.</tp:taxon-name-part><tp:taxon-name-part taxon-name-part-type="species" reg="sergipana">sergipana</tp:taxon-name-part></tp:taxon-name></italic> to convex in the other two <italic><tp:taxon-name><tp:taxon-name-part taxon-name-part-type="genus" reg="Mcvaughia">Mcvaughia</tp:taxon-name-part></tp:taxon-name></italic> species (Fig. <xref ref-type="fig" rid="F4">4E–F</xref>). The bracteole glands show an anatomical arrangement similar to that of the leaf glands, with palisade-like secretory epidermis and a vascularized secretory parenchyma (Fig. <xref ref-type="fig" rid="F4">4G</xref>). The calyces are particularly zygomorphic, due to the lateral displacement of glands in the anterior sepal (Fig. <xref ref-type="fig" rid="F4">4H–I</xref>). The bracteole glands are subsessile (Fig. <xref ref-type="fig" rid="F4">4D–F</xref>), while the sepal glands are short-stalked (Fig. <xref ref-type="fig" rid="F4">4J</xref>). Petal glands were recorded throughout the limb margin of the posterior petal in <italic><tp:taxon-name><tp:taxon-name-part taxon-name-part-type="genus" reg="Mcvaughia">M.</tp:taxon-name-part><tp:taxon-name-part taxon-name-part-type="species" reg="sergipana">sergipana</tp:taxon-name-part></tp:taxon-name></italic> (Fig. <xref ref-type="fig" rid="F4">4K</xref>) and distributed only at the base in <italic><tp:taxon-name><tp:taxon-name-part taxon-name-part-type="genus" reg="Mcvaughia">M.</tp:taxon-name-part><tp:taxon-name-part taxon-name-part-type="species" reg="bahiana">bahiana</tp:taxon-name-part></tp:taxon-name></italic> (Fig. <xref ref-type="fig" rid="F4">4L</xref>) and <italic><tp:taxon-name><tp:taxon-name-part taxon-name-part-type="genus" reg="Mcvaughia">M.</tp:taxon-name-part><tp:taxon-name-part taxon-name-part-type="species" reg="piauhiensis">piauhiensis</tp:taxon-name-part></tp:taxon-name></italic>. In <italic><tp:taxon-name><tp:taxon-name-part taxon-name-part-type="genus" reg="Mcvaughia">Mcvaughia</tp:taxon-name-part><tp:taxon-name-part taxon-name-part-type="species" reg="sergipana">sergipana</tp:taxon-name-part></tp:taxon-name></italic> the petal glands at the apex region are sessile (Fig. <xref ref-type="fig" rid="F4">4M–N</xref>). The basal petal glands in <italic><tp:taxon-name><tp:taxon-name-part taxon-name-part-type="genus" reg="Mcvaughia">M.</tp:taxon-name-part><tp:taxon-name-part taxon-name-part-type="species" reg="bahiana">bahiana</tp:taxon-name-part></tp:taxon-name></italic> (Fig. <xref ref-type="fig" rid="F4">4O–P</xref>) and <italic><tp:taxon-name><tp:taxon-name-part taxon-name-part-type="genus" reg="Mcvaughia">M.</tp:taxon-name-part><tp:taxon-name-part taxon-name-part-type="species" reg="piauhiensis">piauhiensis</tp:taxon-name-part></tp:taxon-name></italic> are sessile to slightly subsessile (Fig. <xref ref-type="fig" rid="F4">4Q</xref>), while in <italic><tp:taxon-name><tp:taxon-name-part taxon-name-part-type="genus" reg="Mcvaughia">M.</tp:taxon-name-part><tp:taxon-name-part taxon-name-part-type="species" reg="sergipana">sergipana</tp:taxon-name-part></tp:taxon-name></italic> are stalked (Fig. <xref ref-type="fig" rid="F4">4R–S</xref>). The petal glands show the same anatomical composition as the leaf, bracteole, and sepal glands (Fig. <xref ref-type="fig" rid="F4">4T</xref>).</p><fig id="F4" position="float" orientation="portrait"><label>Figure 4.</label><caption><p>Reproductive morphoanatomy of <italic><tp:taxon-name><tp:taxon-name-part taxon-name-part-type="genus" reg="Mcvaughia">Mcvaughia</tp:taxon-name-part></tp:taxon-name></italic> species. <bold>A</bold> inflorescence during development, showing a bracteole gland (BG) and Sepal glands (SG) <bold>B</bold> ten sepal glands encircling the calyx <bold>C</bold> Petal glands (PG) along the margin of posterior petal <bold>D–F</bold> transverse section of bracteole glands in <italic><tp:taxon-name><tp:taxon-name-part taxon-name-part-type="genus" reg="Mcvaughia">M.</tp:taxon-name-part><tp:taxon-name-part taxon-name-part-type="species" reg="sergipana">sergipana</tp:taxon-name-part></tp:taxon-name></italic>, <italic><tp:taxon-name><tp:taxon-name-part taxon-name-part-type="genus" reg="Mcvaughia">M.</tp:taxon-name-part><tp:taxon-name-part taxon-name-part-type="species" reg="bahiana">bahiana</tp:taxon-name-part></tp:taxon-name></italic> and <italic><tp:taxon-name><tp:taxon-name-part taxon-name-part-type="genus" reg="Mcvaughia">M.</tp:taxon-name-part><tp:taxon-name-part taxon-name-part-type="species" reg="piauhiensis">piauhiensis</tp:taxon-name-part></tp:taxon-name></italic>, respectively <bold>G</bold> anatomical arrangement of bracteole gland, with a palisade-like secretory epidermis (SE) and secretory parenchyma (SP) <bold>H–I</bold> transverse section of floral bud and anthesis flower in <italic><tp:taxon-name><tp:taxon-name-part taxon-name-part-type="genus" reg="Mcvaughia">Mcvaughia</tp:taxon-name-part><tp:taxon-name-part taxon-name-part-type="species" reg="bahiana">bahiana</tp:taxon-name-part></tp:taxon-name></italic> and <italic><tp:taxon-name><tp:taxon-name-part taxon-name-part-type="genus" reg="Mcvaughia">M.</tp:taxon-name-part><tp:taxon-name-part taxon-name-part-type="species" reg="sergipana">sergipana</tp:taxon-name-part></tp:taxon-name></italic>; calyx gland pair displaced at the anterior sepal <bold>J</bold> calyx gland structure, showing a secretory epidermis (SE) and vascularized secretory parenchyma (SP) <bold>K–L</bold> petal glands on the margin of petals in <italic><tp:taxon-name><tp:taxon-name-part taxon-name-part-type="genus" reg="Mcvaughia">M.</tp:taxon-name-part><tp:taxon-name-part taxon-name-part-type="species" reg="sergipana">sergipana</tp:taxon-name-part></tp:taxon-name></italic> and <italic><tp:taxon-name><tp:taxon-name-part taxon-name-part-type="genus" reg="Mcvaughia">M.</tp:taxon-name-part><tp:taxon-name-part taxon-name-part-type="species" reg="bahiana">bahiana</tp:taxon-name-part></tp:taxon-name></italic> respectively <bold>M–N</bold> detail of the petal glands at the apex of the petal limb in <italic><tp:taxon-name><tp:taxon-name-part taxon-name-part-type="genus" reg="Mcvaughia">M.</tp:taxon-name-part><tp:taxon-name-part taxon-name-part-type="species" reg="sergipana">sergipana</tp:taxon-name-part></tp:taxon-name></italic>, cleared and in SEM image <bold>O–Q</bold> petal glands positioned at the base, <italic><tp:taxon-name><tp:taxon-name-part taxon-name-part-type="genus" reg="Mcvaughia">M.</tp:taxon-name-part><tp:taxon-name-part taxon-name-part-type="species" reg="bahiana">bahiana</tp:taxon-name-part></tp:taxon-name></italic> on SEM image, <italic><tp:taxon-name><tp:taxon-name-part taxon-name-part-type="genus" reg="Mcvaughia">M.</tp:taxon-name-part><tp:taxon-name-part taxon-name-part-type="species" reg="bahiana">bahiana</tp:taxon-name-part></tp:taxon-name></italic> and <italic><tp:taxon-name><tp:taxon-name-part taxon-name-part-type="genus" reg="Mcvaughia">M.</tp:taxon-name-part><tp:taxon-name-part taxon-name-part-type="species" reg="piauhiensis">piauhiensis</tp:taxon-name-part></tp:taxon-name></italic> cleared <bold>R–T</bold> conspicuous and stalked petal glands at the base of <italic><tp:taxon-name><tp:taxon-name-part taxon-name-part-type="genus" reg="Mcvaughia">M.</tp:taxon-name-part><tp:taxon-name-part taxon-name-part-type="species" reg="sergipana">sergipana</tp:taxon-name-part></tp:taxon-name></italic>, in SEM image, cleared and longitudinal section. Scale bars: 200 μm (<bold>D</bold>), 150 μm (<bold>E–F</bold>), 50 μm (<bold>G</bold>), 500 μm (<bold>H–I</bold>), 100 μm (<bold>J, P–S</bold>), 300 μm (<bold>L–M</bold>), 200 μm (<bold>N, T</bold>).</p></caption><graphic xmlns:xlink="http://www.w3.org/1999/xlink" xlink:href="phytokeys-117-045-g004.jpg" position="float" orientation="portrait" xlink:type="simple" id="oo_262229.jpg"/></fig></tp:treatment-sec><tp:treatment-sec><!--Section generated to contain objects referenced in tp:taxon-treatment.--><fig id="F11" position="float" orientation="portrait"><label>Figure 11.</label><caption><p>Distribution map of <italic><tp:taxon-name><tp:taxon-name-part taxon-name-part-type="genus" reg="Mcvaughia">Mcvaughia</tp:taxon-name-part></tp:taxon-name></italic>: triangle – <italic><tp:taxon-name><tp:taxon-name-part taxon-name-part-type="genus" reg="Mcvaughia">M.</tp:taxon-name-part><tp:taxon-name-part taxon-name-part-type="species" reg="bahiana">bahiana</tp:taxon-name-part></tp:taxon-name></italic>, circle – <italic><tp:taxon-name><tp:taxon-name-part taxon-name-part-type="genus" reg="Mcvaughia">M.</tp:taxon-name-part><tp:taxon-name-part taxon-name-part-type="species" reg="piauhiensis">piauhiensis</tp:taxon-name-part></tp:taxon-name></italic>, and square – <italic><tp:taxon-name><tp:taxon-name-part taxon-name-part-type="genus" reg="Mcvaughia">M.</tp:taxon-name-part><tp:taxon-name-part taxon-name-part-type="species" reg="sergipana">sergipana</tp:taxon-name-part></tp:taxon-name></italic>. Solid blue line in the center represents the São Francisco River today. Dotted blue line represents the past course of São Francisco River. Blue circle represents the São Francisco paleo lake. Light green – Atlantic Forest domain, dark green – Amazon Forest domain, orange – Cerrado domain, and yellow – Caatinga domain. AL – state of Alagoas, BA – state of Bahia, CE – state of Ceará, MA – state of Maranhão, PB – state of Paraíba, PE – state of Pernambuco, PI – state of Piauí, RN – state of Rio Grande do Norte, and SE – state of Sergipe.</p></caption><graphic xmlns:xlink="http://www.w3.org/1999/xlink" xlink:href="phytokeys-117-045-g011.jpg" position="float" orientation="portrait" xlink:type="simple" id="oo_262236.jpg"/></fig></tp:treatment-sec><ref-list><ref id="B4"><mixed-citation xmlns:xlink="http://www.w3.org/1999/xlink" xlink:type="simple"><person-group><name name-style="western"><surname>Amorim</surname><given-names>AM</given-names></name><name name-style="western"><surname>Almeida</surname><given-names>RF</given-names></name></person-group> (<year>2015</year>) <article-title>An unexpected <italic><tp:taxon-name><tp:taxon-name-part taxon-name-part-type="genus">Mcvaughia</tp:taxon-name-part></tp:taxon-name></italic> (<tp:taxon-name><tp:taxon-name-part taxon-name-part-type="family">Malpighiaceae</tp:taxon-name-part></tp:taxon-name>) species from sandy coastal plains in northeastern Brazil.</article-title><source>Systematic Botany</source><volume>40</volume>(<issue>2</issue>): <fpage>535</fpage>–<lpage>538</lpage>. <ext-link xlink:type="simple" ext-link-type="doi" xlink:href="10.1600/036364415X688358">https://doi.org/10.1600/036364415X688358</ext-link></mixed-citation></ref><ref id="B19"><mixed-citation xmlns:xlink="http://www.w3.org/1999/xlink" xlink:type="simple"><person-group><name name-style="western"><surname>Cardoso</surname><given-names>DBOS</given-names></name><name name-style="western"><surname>Queiroz</surname><given-names>LP</given-names></name></person-group> (<year>2007</year>) <article-title>Diversidade de <tp:taxon-name><tp:taxon-name-part taxon-name-part-type="family">Leguminosae</tp:taxon-name-part></tp:taxon-name> nas Caatingas de Tucano, Bahia: Implicações para a fitogeografia do semiárido do nordeste do Brasil.</article-title><source>Rodriguésia</source><volume>58</volume>(<issue>2</issue>): <fpage>379</fpage>–<lpage>391</lpage>. <ext-link xlink:type="simple" ext-link-type="doi" xlink:href="10.1590/2175-7860200758212">https://doi.org/10.1590/2175-7860200758212</ext-link></mixed-citation></ref><ref id="B3"><mixed-citation xmlns:xlink="http://www.w3.org/1999/xlink" xlink:type="simple"><person-group><name name-style="western"><surname>Almeida</surname><given-names>RF</given-names></name><name name-style="western"><surname>Amorim</surname><given-names>AMA</given-names></name><name name-style="western"><surname>van den Berg</surname><given-names>C</given-names></name></person-group> (<year>2018</year>) <article-title>Timing the origin and past connections between Andean and Atlantic Seasonally Dry Tropical Forests in South America: Insights from the biogeographical history of <italic><tp:taxon-name><tp:taxon-name-part taxon-name-part-type="genus">Amorimia</tp:taxon-name-part></tp:taxon-name></italic> (<tp:taxon-name><tp:taxon-name-part taxon-name-part-type="family">Malpighiaceae</tp:taxon-name-part></tp:taxon-name>).</article-title><source>Taxon</source><volume>67</volume>(<issue>4</issue>): <fpage>739</fpage>–<lpage>751</lpage>. <ext-link xlink:type="simple" ext-link-type="doi" xlink:href="10.12705/674.4">https://doi.org/10.12705/674.4</ext-link></mixed-citation></ref><ref id="B45"><mixed-citation xmlns:xlink="http://www.w3.org/1999/xlink" xlink:type="simple"><person-group><name name-style="western"><surname>Silva</surname><given-names>AC</given-names></name><name name-style="western"><surname>Souza</surname><given-names>AF</given-names></name></person-group> (<year>2018</year>) Aridity drives plant biogeographical subregionss in the Caatinga, the largest tropical dry forest and woodland block in South America. PLoS One 13(4): e0196130. <ext-link xlink:type="simple" ext-link-type="doi" xlink:href="10.1371/journal.pone.0196130">https://doi.org/10.1371/journal.pone.0196130</ext-link></mixed-citation></ref><ref id="B8"><mixed-citation xmlns:xlink="http://www.w3.org/1999/xlink" xlink:type="simple"><person-group><name name-style="western"><surname>Anderson</surname><given-names>WR</given-names></name></person-group> (<year>1981</year>) <article-title><tp:taxon-name><tp:taxon-name-part taxon-name-part-type="family">Malpighiaceae</tp:taxon-name-part></tp:taxon-name>. The botany of the Guayana Highland – Part XI.</article-title><source>Memoirs of the New York Botanical Garden</source><volume>32</volume>: <fpage>21</fpage>–<lpage>305</lpage>.</mixed-citation></ref><ref id="B23"><mixed-citation xmlns:xlink="http://www.w3.org/1999/xlink" xlink:type="simple"><person-group><name name-style="western"><surname>Davis</surname><given-names>CC</given-names></name><name name-style="western"><surname>Schaefer</surname><given-names>H</given-names></name><name name-style="western"><surname>Xi</surname><given-names>Z</given-names></name><name name-style="western"><surname>Baum</surname><given-names>DA</given-names></name><name name-style="western"><surname>Donoghue</surname><given-names>MJ</given-names></name><name name-style="western"><surname>Harmon</surname><given-names>LJ</given-names></name></person-group> (<year>2014</year>) <article-title>Long-term morphological stasis maintained by a plant-pollinator mutualism.</article-title><source>Proceedings of the National Academy of Sciences of the United States of America</source><volume>111</volume>(<issue>16</issue>): <fpage>5914</fpage>–<lpage>5919</lpage>. <ext-link xlink:type="simple" ext-link-type="doi" xlink:href="10.1073/pnas.1403157111">https://doi.org/10.1073/pnas.1403157111</ext-link></mixed-citation></ref><ref id="B31"><mixed-citation xmlns:xlink="http://www.w3.org/1999/xlink" xlink:type="simple"><person-group><name name-style="western"><surname>King</surname><given-names>LC</given-names></name></person-group> (<year>1956</year>) <article-title>A Geomorfologia do Brasil Oriental.</article-title><source>Revista Brasileira de Geografia</source><volume>18</volume>(<issue>2</issue>): <fpage>147</fpage>–<lpage>266</lpage>.</mixed-citation></ref><ref id="B36"><mixed-citation xmlns:xlink="http://www.w3.org/1999/xlink" xlink:type="simple"><person-group><name name-style="western"><surname>Nascimento</surname><given-names>FF</given-names></name><name name-style="western"><surname>Lazar</surname><given-names>A</given-names></name><name name-style="western"><surname>Menezes</surname><given-names>AN</given-names></name><name name-style="western"><surname>Durans</surname><given-names>AM</given-names></name><name name-style="western"><surname>Moreira</surname><given-names>JC</given-names></name><name name-style="western"><surname>Salazar-Bravo</surname><given-names>J</given-names></name><name name-style="western"><surname>D’Andrea</surname><given-names>PS</given-names></name><name name-style="western"><surname>Bonvicino</surname><given-names>CR</given-names></name></person-group> (<year>2013</year>) <article-title>The role of historical barriers in the diversification processes in open vegetation formations during the Miocene/Pliocene using an ancient rodent lineage as a model.</article-title><source>PLoS One</source><volume>8</volume>(<issue>4</issue>): <fpage>1</fpage>–<lpage>13</lpage>. <ext-link xlink:type="simple" ext-link-type="doi" xlink:href="10.1371/journal.pone.0061924">https://doi.org/10.1371/journal.pone.0061924</ext-link></mixed-citation></ref><ref id="B33"><mixed-citation xmlns:xlink="http://www.w3.org/1999/xlink" xlink:type="simple"><person-group><name name-style="western"><surname>Mabesoone</surname><given-names>JM</given-names></name></person-group> (<year>1994</year>) Sedimentary Basins of Northeast Brazil. UFPE, Recife.</mixed-citation></ref></ref-list></tp:taxon-treatment>
