# Supplementary material for: Taxonomic revision of Mcvaughia W.R.Anderson (Malpighiaceae): notes on vegetative and reproductive anatomy and the description of a new species
Source: PhytoKeys. 2019 Feb 5;(117):45–72. doi: 10.3897/phytokeys.117.32207 (PMC6372574; doi:10.3897/phytokeys.117.32207)
Supplement: XML Treatment for Mcvaughia bahiana [file phytokeys.117.32207-treatment2.xml]

<!DOCTYPE tp:taxon-treatment
  PUBLIC "-//TaxonX//DTD Taxonomic Treatment Publishing DTD v0 20100105//EN" "tax-treatment-NSO.dtd">
<tp:taxon-treatment xmlns:tp="http://www.plazi.org/taxpub"><tp:treatment-meta><kwd-group><label>Taxon classification</label><kwd><named-content xmlns:xlink="http://www.w3.org/1999/xlink" content-type="kingdom">Plantae</named-content></kwd><kwd><named-content xmlns:xlink="http://www.w3.org/1999/xlink" content-type="order">Malpighiales</named-content></kwd><kwd><named-content xmlns:xlink="http://www.w3.org/1999/xlink" content-type="family">Malpighiaceae</named-content></kwd></kwd-group><mixed-citation publication-type="journal"><person-group><name><surname>Almeida</surname><given-names>Rafael F.</given-names></name><name><surname>Guesdon</surname><given-names>Isabel R.</given-names></name><name><surname>Pace</surname><given-names>Marcelo R.</given-names></name><name><surname>Meira</surname><given-names>Renata M.S.</given-names></name></person-group><article-title>Taxonomic revision of <italic><tp:taxon-name><tp:taxon-name-part taxon-name-part-type="genus" reg="Mcvaughia">Mcvaughia</tp:taxon-name-part></tp:taxon-name></italic> W.R.Anderson (<tp:taxon-name><tp:taxon-name-part taxon-name-part-type="family">Malpighiaceae</tp:taxon-name-part></tp:taxon-name>): notes on vegetative and reproductive anatomy and the description of a new species</article-title><source>PhytoKeys</source><day>5</day><month>2</month><year>2019</year><volume>2019</volume><issue>117</issue><fpage>45</fpage><lpage>72</lpage><pub-id pub-id-type="doi">10.3897/phytokeys.117.32207</pub-id></mixed-citation></tp:treatment-meta><tp:nomenclature><label>1.</label><tp:taxon-name>
            <tp:taxon-name-part taxon-name-part-type="genus" reg="Mcvaughia">Mcvaughia</tp:taxon-name-part>
            <tp:taxon-name-part taxon-name-part-type="species" reg="bahiana">bahiana</tp:taxon-name-part>
          </tp:taxon-name><tp:taxon-authority>W.R.Anderson, Taxon 28: 157. 1979</tp:taxon-authority><xref ref-type="fig" rid="F5">Figs 5</xref><xref ref-type="fig" rid="F6">, 6</xref><xref ref-type="fig" rid="F11">, 11</xref></tp:nomenclature><tp:treatment-sec sec-type="material" id="SECID0EJJAG"><title>Type.</title><p><bold>BRAZIL. Bahia</bold>: Conceição do Coité, road from Coité, 12 km to Santaluz, fl. Fr., 6 Mar 1976, W.R. Anderson 11740 (holotype: MBM barcode MBM59835!; isotypes: F barcode F0062743F!, G barcode G00352842!, K barcode K000426948!, MICH barcode MICH1102251!, NY barcode NY00067680!, P barcode P02429273!, RB barcode RB00540751!, SP barcode SP000249!, U barcode U0003826!, UB barcode UB1950!, US barcode US00108758!).</p><fig id="F5" position="float" orientation="portrait"><label>Figure 5.</label><caption><p><italic><tp:taxon-name><tp:taxon-name-part taxon-name-part-type="genus" reg="Mcvaughia">Mcvaughia</tp:taxon-name-part><tp:taxon-name-part taxon-name-part-type="species" reg="bahiana">bahiana</tp:taxon-name-part></tp:taxon-name></italic>. <bold>A</bold> shrub habit <bold>B</bold> subshrub habit <bold>C</bold> inflorescence showing glandular bracts <bold>D</bold> inflorescence showing flowers in anthesis <bold>E</bold> inflorescence showing immature and mature fruits <bold>F</bold> detail of mature fruits <bold>G</bold> drupe indumentum <bold>H</bold> glabrescent drupe. <bold>A, D–H</bold> by W.R. Anderson <bold>B–C</bold> by I.R. Guesdon.</p></caption><graphic xmlns:xlink="http://www.w3.org/1999/xlink" xlink:href="phytokeys-117-045-g005.jpg" position="float" orientation="portrait" xlink:type="simple" id="oo_262230.jpg"/></fig><fig id="F6" position="float" orientation="portrait"><label>Figure 6.</label><caption><p>Photograph of the isotype of <italic><tp:taxon-name><tp:taxon-name-part taxon-name-part-type="genus" reg="Mcvaughia">Mcvaughia</tp:taxon-name-part><tp:taxon-name-part taxon-name-part-type="species" reg="bahiana">bahiana</tp:taxon-name-part></tp:taxon-name></italic>.</p></caption><graphic xmlns:xlink="http://www.w3.org/1999/xlink" xlink:href="phytokeys-117-045-g006.jpg" position="float" orientation="portrait" xlink:type="simple" id="oo_262231.jpg"/></fig></tp:treatment-sec><tp:treatment-sec sec-type="description" id="SECID0EVLAG"><title>Description.</title><p><italic>Shrubs</italic> 1–3 m tall. <italic>Branches</italic> densely sericeous, glabrescent at age. <italic>Stipules</italic> 2.5–5 mm long, adaxially glabrous, abaxially sericeous. <italic>Leaves</italic> opposite; leaf blades 4.5–8.8 × 2–5 cm, chartaceous to subcoriaceous, elliptic to obovate, base cuneate to rotund, margins plain, entire, apex acute to apiculate, adaxial side initially tomentose, glabrous at age, abaxial side densely tomentose, a pair of conspicuous glands at base abaxially, on each side of the midrib, a few inconspicuous glands scattered over the blade, with 1–3 glands near the apex; petiole 0.3–0.7 cm long, canaliculate, densely tomentose, eglandular. <italic>Thyrsi</italic> of 2–7-flowered cincinni; rachis 3–10 cm long, smooth, densely tomentose, with brown hairs; lateral cincinni 12–24, subopposite; bracts 2–7 mm long, narrowly-triangular, appressed to the peduncle, eglandular, tomentose; peduncle 1.5–4.5 mm long, tomentose; bracteoles 1.5–2.5 mm long, narrowly triangular, opposite, appressed to the peduncle, tomentose, one of each pair bearing a conspicuous gland at base, 1–1.2 mm long. <italic>Flowers</italic> 1–1.2 cm diam. at anthesis, floral buds 3–3.2 mm long, pedicel 0.5–1.7 mm long, tomentose. <italic>Sepals</italic> 2–3 × 1.5–2.5 mm, straight, keeled, covering most of the androecium, apex acute, margin glabrous, adaxial side glabrous, abaxial side tomentose, glabrescent near the margin; 10-glandular, glands 1.5–2.5 × 0.7–0.8 mm, yellow, elliptic. <italic>Petals</italic> yellow, both sides glabrous, soon deciduous; anterior lateral petals orbicular, cucullate, nested inside one another, limb 3–3.3 × 4.5–4.7 mm, margin denticulate, 2-glandular at base, claws 1.2–1.5 × 0.2–0.25 mm, glabrous; posterior lateral petals obovate, spreading, limb 5.5–6.5 × 6–7 mm, margin erose, 2-glandular at base, claws 1.8–2 × 0.3–0.35 mm, glabrous; posterior petal obovate to orbicular, erect, limb 6–7 × 7–8 mm, margin erose, 3–5 pairs of rounded glands at the base of limb, proximal pair larger, claws 3–4 × 0.7–0.9 mm, both sides glabrous. <italic>Stamens</italic> free at base, filaments 2–3 × 0.2–0.4 mm, cylindrical, thicker at base; connective inconspicuous, glabrous; anthers 0.7–1 × 0.4–0.45 mm; staminodes opposite the posterior-lateral sepals covered by sepals, filaments ca. 1 mm long, long-triangular, anthers ca. 0.2 mm long, oblong, locules lacking; staminode opposite the posterior petal not covered by sepals, exserted, diverging from styles, filament 2–2.1 × 0.2–0.4 mm long, anther 0.25–0.3 mm long, oblong, locules reduced. <italic>Ovary</italic> 1–1.3 × 1–1.3 mm, ovoid, densely sericeous; styles 3, erect, ca. 2.5–2.7 × 0.5–0.6 mm, cylindrical, parallel, glabrous, apex truncate, anterior style slightly smaller than posterior ones; stigma lateral, circular. <italic>Drupes</italic> 7–8.5 × 4–5 mm, cylindrical, slightly twisted, apex with persistent styles, sparsely tomentose, with two chambers, proximal chamber containing the seed, distal chamber containing an oily substance; seed globose, smooth. <italic>Embryo</italic> not seen.</p></tp:treatment-sec><tp:treatment-sec sec-type="Specimens seen" id="SECID0ECNAG"><title>Specimens seen.</title><p><bold>BRAZIL. Bahia</bold>: Itiúba, 20 km de Camaleão para Cansanção, 330 m, fl., 26 Feb 2000, A.M. Giulietti 1827 (CEN, FLOR, HUEFS, RB, UB); 20 Km East Camaleão, Rod. Itiúba/Cansanção, 21 Feb1974, fl., R.M. Harley 16465 (CEPEC, MICH, NY, P, RB). Monte Santo, Fazenda Bom Jesus, fl. fr., 11 Oct 2000, C.M.L. Aguiar 17, 18, 19, 27, 28, 30, 31 (HUEFS); fl. fr., 12 Jan 2006, M.L. Guedes 12148 (ALCB). Quijingue, Serra das Candeias, 5 Km W povoado Quixabá do Mandacaru, near Tucano, fl. fr., 15 May 2005, D. Cardoso 529 (HUEFS); fl. fr., 8 Jul 2006, D. Cardoso 1311 (HUEFS). Tucano, povoado Bizamum, 23 km from Tucano, fl. fr., 6 Jun 2004, D. Cardoso 57, 99 (HUEFS, SP); povoado Marizá, 13 km from Tucano, fl. fr., 6 Jan 2006, D. Cardoso 958 (HUEFS, RB); distrito de Caldas do Jorro, estrada entre Caldas do Jorro e rio Itapicurú, fl. fr., 1 Mar 1992, A.M. Carvalho 3863 (CEPEC, HUEFS, MBM, NY, SP); fl., 15 March 2008, G. Costa 341 (HST, HUEFS); povoado Bizamum, fl., 6 Feb 2004, L.P. Queiroz 9017 (HUEFS); povoado Bizamum, fl. fr., 22 Sep 2015, I.R. Guesdon 300, 301 (VIC).</p></tp:treatment-sec><tp:treatment-sec sec-type="distribution" id="SECID0EKNAG"><title>Distribution, habitat, and phenology.</title><p><italic><tp:taxon-name><tp:taxon-name-part taxon-name-part-type="genus" reg="Mcvaughia">Mcvaughia</tp:taxon-name-part><tp:taxon-name-part taxon-name-part-type="species" reg="bahiana">bahiana</tp:taxon-name-part></tp:taxon-name></italic> is known only from sandy caatingas (seasonally dry forests) within northeastern state of Bahia, Brazil (Fig. <xref ref-type="fig" rid="F11">11</xref>). Flowering and fruiting throughout the year.</p></tp:treatment-sec><tp:treatment-sec sec-type="conservation status" id="SECID0E6NAG"><title>Conservation status.</title><p><italic><tp:taxon-name><tp:taxon-name-part taxon-name-part-type="genus" reg="Mcvaughia">Mcvaughia</tp:taxon-name-part><tp:taxon-name-part taxon-name-part-type="species" reg="bahiana">bahiana</tp:taxon-name-part></tp:taxon-name></italic> shows an extent of occurrence of 2,527 km<sup>2</sup>, and an area of occupancy of 16.000 km<sup>2</sup> within the northeastern state of Bahia, Brazil. Its restricted distribution associated with an accelerated habitat degradation categorizes it as Endangered (EN). <italic><tp:taxon-name><tp:taxon-name-part taxon-name-part-type="genus" reg="Mcvaughia">Mcvaughia</tp:taxon-name-part><tp:taxon-name-part taxon-name-part-type="species" reg="bahiana">bahiana</tp:taxon-name-part></tp:taxon-name></italic> is the only species in the genus not protected within the limits of a conservation unit.</p></tp:treatment-sec><tp:treatment-sec sec-type="etymology" id="SECID0E6OAG"><title>Etymology.</title><p>The epithet refers to the distribution of <italic><tp:taxon-name><tp:taxon-name-part taxon-name-part-type="genus" reg="Mcvaughia">M.</tp:taxon-name-part><tp:taxon-name-part taxon-name-part-type="species" reg="bahiana">bahiana</tp:taxon-name-part></tp:taxon-name></italic>, which is restricted to the state of Bahia, Brazil.</p></tp:treatment-sec><tp:treatment-sec sec-type="Anatomical notes" id="SECID0EQPAG"><title>Anatomical notes.</title><p>Leaf glands are distributed throughout the leaf blade. Two basilaminar glands are typically positioned in pairs and visible to the naked eye (Fig. <xref ref-type="fig" rid="F3">3A</xref>). However, the anatomical study revealed a few additional glands distributed distally and difficult to see with the naked eye, two or three of them positioned subjacent to the apical leaf tooth. Anatomically, the basilaminar and laminar glands are short-stalked (Fig. <xref ref-type="fig" rid="F3">3D, J</xref>). The section of the bracteole and sepal glands revealed a subsessile anatomical structure (Fig. <xref ref-type="fig" rid="F4">4E</xref>). Malpighiaceous trichomes and their scars are frequent on the leaf, especially on the abaxial surface (Fig. <xref ref-type="fig" rid="F3">3O</xref>). On mature leaves, the indumentum along the middle and secondary veins and the apical leaf tooth is typically tomentose. The outline of the anticlinal walls is straight on the adaxial surface and sinuous on the abaxial (Fig. <xref ref-type="fig" rid="F3">3Q</xref>). Field observations revealed that the leaf glands are yellow, while the bracteole and sepal glands are green becoming yellow in blooming. The glands on the posterior petal are restricted to the proximal portion of the limb, where ca. 5 marginal glands were observed on each side of the petal limb (Fig. <xref ref-type="fig" rid="F4">4L, O–P</xref>).</p></tp:treatment-sec><tp:treatment-sec><!--Section generated to contain objects referenced in tp:taxon-treatment.--><fig id="F11" position="float" orientation="portrait"><label>Figure 11.</label><caption><p>Distribution map of <italic><tp:taxon-name><tp:taxon-name-part taxon-name-part-type="genus" reg="Mcvaughia">Mcvaughia</tp:taxon-name-part></tp:taxon-name></italic>: triangle – <italic><tp:taxon-name><tp:taxon-name-part taxon-name-part-type="genus" reg="Mcvaughia">M.</tp:taxon-name-part><tp:taxon-name-part taxon-name-part-type="species" reg="bahiana">bahiana</tp:taxon-name-part></tp:taxon-name></italic>, circle – <italic><tp:taxon-name><tp:taxon-name-part taxon-name-part-type="genus" reg="Mcvaughia">M.</tp:taxon-name-part><tp:taxon-name-part taxon-name-part-type="species" reg="piauhiensis">piauhiensis</tp:taxon-name-part></tp:taxon-name></italic>, and square – <italic><tp:taxon-name><tp:taxon-name-part taxon-name-part-type="genus" reg="Mcvaughia">M.</tp:taxon-name-part><tp:taxon-name-part taxon-name-part-type="species" reg="sergipana">sergipana</tp:taxon-name-part></tp:taxon-name></italic>. Solid blue line in the center represents the São Francisco River today. Dotted blue line represents the past course of São Francisco River. Blue circle represents the São Francisco paleo lake. Light green – Atlantic Forest domain, dark green – Amazon Forest domain, orange – Cerrado domain, and yellow – Caatinga domain. AL – state of Alagoas, BA – state of Bahia, CE – state of Ceará, MA – state of Maranhão, PB – state of Paraíba, PE – state of Pernambuco, PI – state of Piauí, RN – state of Rio Grande do Norte, and SE – state of Sergipe.</p></caption><graphic xmlns:xlink="http://www.w3.org/1999/xlink" xlink:href="phytokeys-117-045-g011.jpg" position="float" orientation="portrait" xlink:type="simple" id="oo_262236.jpg"/></fig><fig id="F3" position="float" orientation="portrait"><label>Figure 3.</label><caption><p>Leaf morphoanatomy of <italic><tp:taxon-name><tp:taxon-name-part taxon-name-part-type="genus" reg="Mcvaughia">Mcvaughia</tp:taxon-name-part></tp:taxon-name></italic> species. <bold>A</bold> patterns of leaf glands distribution on the abaxial leaf surface of <italic><tp:taxon-name><tp:taxon-name-part taxon-name-part-type="genus" reg="Mcvaughia">M.</tp:taxon-name-part><tp:taxon-name-part taxon-name-part-type="species" reg="bahiana">bahiana</tp:taxon-name-part></tp:taxon-name></italic><bold>B</bold> patterns of leaf glands distribution on the abaxial leaf surface of <italic><tp:taxon-name><tp:taxon-name-part taxon-name-part-type="genus" reg="Mcvaughia">M.</tp:taxon-name-part><tp:taxon-name-part taxon-name-part-type="species" reg="piauhiensis">piauhiensis</tp:taxon-name-part></tp:taxon-name></italic><bold>C</bold> patterns of leaf glands distribution on the abaxial leaf surface of <italic><tp:taxon-name><tp:taxon-name-part taxon-name-part-type="genus" reg="Mcvaughia">M.</tp:taxon-name-part><tp:taxon-name-part taxon-name-part-type="species" reg="sergipana">sergipana</tp:taxon-name-part></tp:taxon-name></italic><bold>D</bold> transverse section of leaf base showing the basilaminar pair of stalked glands (white arrows) <bold>E</bold> basilaminar leaf gland with a stalk (black arrow) in <italic><tp:taxon-name><tp:taxon-name-part taxon-name-part-type="genus" reg="Mcvaughia">M.</tp:taxon-name-part><tp:taxon-name-part taxon-name-part-type="species" reg="piauhiensis">piauhiensis</tp:taxon-name-part></tp:taxon-name></italic><bold>F</bold> basilaminar gland in <italic><tp:taxon-name><tp:taxon-name-part taxon-name-part-type="genus" reg="Mcvaughia">M.</tp:taxon-name-part><tp:taxon-name-part taxon-name-part-type="species" reg="sergipana">sergipana</tp:taxon-name-part></tp:taxon-name></italic> showing a sessile position (SE= anatomical arrangement with secretory epidermis, SP= vascularized secretory parenchyma) <bold>G–H</bold> laminar glands on the apex of cleared leaves of <italic><tp:taxon-name><tp:taxon-name-part taxon-name-part-type="genus" reg="Mcvaughia">M.</tp:taxon-name-part><tp:taxon-name-part taxon-name-part-type="species" reg="sergipana">sergipana</tp:taxon-name-part></tp:taxon-name></italic> and <italic><tp:taxon-name><tp:taxon-name-part taxon-name-part-type="genus" reg="Mcvaughia">M.</tp:taxon-name-part><tp:taxon-name-part taxon-name-part-type="species" reg="bahiana">bahiana</tp:taxon-name-part></tp:taxon-name></italic> respectively, note the apical tooth (<bold>G</bold>) <bold>I</bold> sessile laminar glands in <italic><tp:taxon-name><tp:taxon-name-part taxon-name-part-type="genus" reg="Mcvaughia">M.</tp:taxon-name-part><tp:taxon-name-part taxon-name-part-type="species" reg="sergipana">sergipana</tp:taxon-name-part></tp:taxon-name></italic><bold>J</bold> stalked laminar gland in <italic><tp:taxon-name><tp:taxon-name-part taxon-name-part-type="genus" reg="Mcvaughia">M.</tp:taxon-name-part><tp:taxon-name-part taxon-name-part-type="species" reg="piauhiensis">piauhiensis</tp:taxon-name-part></tp:taxon-name></italic><bold>K–L</bold> transverse sections of the leaf blade; mesophyll with uniserial palisade-like parenchyma and spongy parenchyma composed by several or few layers in <italic><tp:taxon-name><tp:taxon-name-part taxon-name-part-type="genus" reg="Mcvaughia">M.</tp:taxon-name-part><tp:taxon-name-part taxon-name-part-type="species" reg="sergipana">sergipana</tp:taxon-name-part></tp:taxon-name></italic> and <italic><tp:taxon-name><tp:taxon-name-part taxon-name-part-type="genus" reg="Mcvaughia">M.</tp:taxon-name-part><tp:taxon-name-part taxon-name-part-type="species" reg="bahiana">bahiana</tp:taxon-name-part></tp:taxon-name></italic>, respectively; note the idioblast with druse crystals at the mesophyll (white arrow) and the stomata distribution at the abaxial leaf surface (black arrow) <bold>M–N</bold> adaxial epidermis surface of <italic><tp:taxon-name><tp:taxon-name-part taxon-name-part-type="genus" reg="Mcvaughia">M.</tp:taxon-name-part><tp:taxon-name-part taxon-name-part-type="species" reg="piauhiensis">piauhiensis</tp:taxon-name-part></tp:taxon-name></italic> and <italic><tp:taxon-name><tp:taxon-name-part taxon-name-part-type="genus" reg="Mcvaughia">M.</tp:taxon-name-part><tp:taxon-name-part taxon-name-part-type="species" reg="sergipana">sergipana</tp:taxon-name-part></tp:taxon-name></italic>, showing scars of malpighiaceous trichomes <bold>O</bold> abaxial epidermis surface of trichomes abundance in <italic><tp:taxon-name><tp:taxon-name-part taxon-name-part-type="genus" reg="Mcvaughia">M.</tp:taxon-name-part><tp:taxon-name-part taxon-name-part-type="species" reg="bahiana">bahiana</tp:taxon-name-part></tp:taxon-name></italic><bold>P–Q</bold> outline of the anticlinal epidermal cell walls: straight in <italic><tp:taxon-name><tp:taxon-name-part taxon-name-part-type="genus" reg="Mcvaughia">M.</tp:taxon-name-part><tp:taxon-name-part taxon-name-part-type="species" reg="sergipana">sergipana</tp:taxon-name-part></tp:taxon-name></italic> (<bold>P</bold>) and sinuous in <italic><tp:taxon-name><tp:taxon-name-part taxon-name-part-type="genus" reg="Mcvaughia">M.</tp:taxon-name-part><tp:taxon-name-part taxon-name-part-type="species" reg="bahiana">bahiana</tp:taxon-name-part></tp:taxon-name></italic> (<bold>Q</bold>). Laminar scale bars: 1 cm (<bold>A–C</bold>), 100 μm (<bold>D, F–K, N–O</bold>), 150 μm (<bold>E</bold>), 50 μm (<bold>L–M, P–Q</bold>).</p></caption><graphic xmlns:xlink="http://www.w3.org/1999/xlink" xlink:href="phytokeys-117-045-g003.jpg" position="float" orientation="portrait" xlink:type="simple" id="oo_262228.jpg"/></fig><fig id="F4" position="float" orientation="portrait"><label>Figure 4.</label><caption><p>Reproductive morphoanatomy of <italic><tp:taxon-name><tp:taxon-name-part taxon-name-part-type="genus" reg="Mcvaughia">Mcvaughia</tp:taxon-name-part></tp:taxon-name></italic> species. <bold>A</bold> inflorescence during development, showing a bracteole gland (BG) and Sepal glands (SG) <bold>B</bold> ten sepal glands encircling the calyx <bold>C</bold> Petal glands (PG) along the margin of posterior petal <bold>D–F</bold> transverse section of bracteole glands in <italic><tp:taxon-name><tp:taxon-name-part taxon-name-part-type="genus" reg="Mcvaughia">M.</tp:taxon-name-part><tp:taxon-name-part taxon-name-part-type="species" reg="sergipana">sergipana</tp:taxon-name-part></tp:taxon-name></italic>, <italic><tp:taxon-name><tp:taxon-name-part taxon-name-part-type="genus" reg="Mcvaughia">M.</tp:taxon-name-part><tp:taxon-name-part taxon-name-part-type="species" reg="bahiana">bahiana</tp:taxon-name-part></tp:taxon-name></italic> and <italic><tp:taxon-name><tp:taxon-name-part taxon-name-part-type="genus" reg="Mcvaughia">M.</tp:taxon-name-part><tp:taxon-name-part taxon-name-part-type="species" reg="piauhiensis">piauhiensis</tp:taxon-name-part></tp:taxon-name></italic>, respectively <bold>G</bold> anatomical arrangement of bracteole gland, with a palisade-like secretory epidermis (SE) and secretory parenchyma (SP) <bold>H–I</bold> transverse section of floral bud and anthesis flower in <italic><tp:taxon-name><tp:taxon-name-part taxon-name-part-type="genus" reg="Mcvaughia">Mcvaughia</tp:taxon-name-part><tp:taxon-name-part taxon-name-part-type="species" reg="bahiana">bahiana</tp:taxon-name-part></tp:taxon-name></italic> and <italic><tp:taxon-name><tp:taxon-name-part taxon-name-part-type="genus" reg="Mcvaughia">M.</tp:taxon-name-part><tp:taxon-name-part taxon-name-part-type="species" reg="sergipana">sergipana</tp:taxon-name-part></tp:taxon-name></italic>; calyx gland pair displaced at the anterior sepal <bold>J</bold> calyx gland structure, showing a secretory epidermis (SE) and vascularized secretory parenchyma (SP) <bold>K–L</bold> petal glands on the margin of petals in <italic><tp:taxon-name><tp:taxon-name-part taxon-name-part-type="genus" reg="Mcvaughia">M.</tp:taxon-name-part><tp:taxon-name-part taxon-name-part-type="species" reg="sergipana">sergipana</tp:taxon-name-part></tp:taxon-name></italic> and <italic><tp:taxon-name><tp:taxon-name-part taxon-name-part-type="genus" reg="Mcvaughia">M.</tp:taxon-name-part><tp:taxon-name-part taxon-name-part-type="species" reg="bahiana">bahiana</tp:taxon-name-part></tp:taxon-name></italic> respectively <bold>M–N</bold> detail of the petal glands at the apex of the petal limb in <italic><tp:taxon-name><tp:taxon-name-part taxon-name-part-type="genus" reg="Mcvaughia">M.</tp:taxon-name-part><tp:taxon-name-part taxon-name-part-type="species" reg="sergipana">sergipana</tp:taxon-name-part></tp:taxon-name></italic>, cleared and in SEM image <bold>O–Q</bold> petal glands positioned at the base, <italic><tp:taxon-name><tp:taxon-name-part taxon-name-part-type="genus" reg="Mcvaughia">M.</tp:taxon-name-part><tp:taxon-name-part taxon-name-part-type="species" reg="bahiana">bahiana</tp:taxon-name-part></tp:taxon-name></italic> on SEM image, <italic><tp:taxon-name><tp:taxon-name-part taxon-name-part-type="genus" reg="Mcvaughia">M.</tp:taxon-name-part><tp:taxon-name-part taxon-name-part-type="species" reg="bahiana">bahiana</tp:taxon-name-part></tp:taxon-name></italic> and <italic><tp:taxon-name><tp:taxon-name-part taxon-name-part-type="genus" reg="Mcvaughia">M.</tp:taxon-name-part><tp:taxon-name-part taxon-name-part-type="species" reg="piauhiensis">piauhiensis</tp:taxon-name-part></tp:taxon-name></italic> cleared <bold>R–T</bold> conspicuous and stalked petal glands at the base of <italic><tp:taxon-name><tp:taxon-name-part taxon-name-part-type="genus" reg="Mcvaughia">M.</tp:taxon-name-part><tp:taxon-name-part taxon-name-part-type="species" reg="sergipana">sergipana</tp:taxon-name-part></tp:taxon-name></italic>, in SEM image, cleared and longitudinal section. Scale bars: 200 μm (<bold>D</bold>), 150 μm (<bold>E–F</bold>), 50 μm (<bold>G</bold>), 500 μm (<bold>H–I</bold>), 100 μm (<bold>J, P–S</bold>), 300 μm (<bold>L–M</bold>), 200 μm (<bold>N, T</bold>).</p></caption><graphic xmlns:xlink="http://www.w3.org/1999/xlink" xlink:href="phytokeys-117-045-g004.jpg" position="float" orientation="portrait" xlink:type="simple" id="oo_262229.jpg"/></fig></tp:treatment-sec></tp:taxon-treatment>
