# Supplementary material for: Taxonomic revision of Mcvaughia W.R.Anderson (Malpighiaceae): notes on vegetative and reproductive anatomy and the description of a new species
Source: PhytoKeys. 2019 Feb 5;(117):45–72. doi: 10.3897/phytokeys.117.32207 (PMC6372574; doi:10.3897/phytokeys.117.32207)
Supplement: XML Treatment for Mcvaughia piauhiensis [file phytokeys.117.32207-treatment3.xml]

<!DOCTYPE tp:taxon-treatment
  PUBLIC "-//TaxonX//DTD Taxonomic Treatment Publishing DTD v0 20100105//EN" "tax-treatment-NSO.dtd">
<tp:taxon-treatment xmlns:tp="http://www.plazi.org/taxpub"><tp:treatment-meta><kwd-group><label>Taxon classification</label><kwd><named-content xmlns:xlink="http://www.w3.org/1999/xlink" content-type="kingdom">Plantae</named-content></kwd><kwd><named-content xmlns:xlink="http://www.w3.org/1999/xlink" content-type="order">Malpighiales</named-content></kwd><kwd><named-content xmlns:xlink="http://www.w3.org/1999/xlink" content-type="family">Malpighiaceae</named-content></kwd></kwd-group><mixed-citation publication-type="journal"><person-group><name><surname>Almeida</surname><given-names>Rafael F.</given-names></name><name><surname>Guesdon</surname><given-names>Isabel R.</given-names></name><name><surname>Pace</surname><given-names>Marcelo R.</given-names></name><name><surname>Meira</surname><given-names>Renata M.S.</given-names></name></person-group><article-title>Taxonomic revision of <italic><tp:taxon-name><tp:taxon-name-part taxon-name-part-type="genus" reg="Mcvaughia">Mcvaughia</tp:taxon-name-part></tp:taxon-name></italic> W.R.Anderson (<tp:taxon-name><tp:taxon-name-part taxon-name-part-type="family">Malpighiaceae</tp:taxon-name-part></tp:taxon-name>): notes on vegetative and reproductive anatomy and the description of a new species</article-title><source>PhytoKeys</source><day>5</day><month>2</month><year>2019</year><volume>2019</volume><issue>117</issue><fpage>45</fpage><lpage>72</lpage><pub-id pub-id-type="doi">10.3897/phytokeys.117.32207</pub-id></mixed-citation></tp:treatment-meta><tp:nomenclature><label>2.</label><tp:taxon-name>
            <tp:taxon-name-part taxon-name-part-type="genus" reg="Mcvaughia">Mcvaughia</tp:taxon-name-part>
            <tp:taxon-name-part taxon-name-part-type="species" reg="piauhiensis">piauhiensis</tp:taxon-name-part>
            <object-id xmlns:xlink="http://www.w3.org/1999/xlink" content-type="ipni" xlink:type="simple">urn:lsid:ipni.org:names:60478019-2</object-id>
          </tp:taxon-name><tp:taxon-authority>R.F.Almeida &amp; Guesdon</tp:taxon-authority><tp:taxon-status xmlns:xlink="http://www.w3.org/1999/xlink" xlink:type="simple">sp. nov.</tp:taxon-status><xref ref-type="fig" rid="F7">Figs 7</xref><xref ref-type="fig" rid="F8">, 8</xref><xref ref-type="fig" rid="F11">, 11</xref></tp:nomenclature><tp:treatment-sec sec-type="diagnosis" id="SECID0EESAG"><title>Diagnosis.</title><p><italic><tp:taxon-name><tp:taxon-name-part taxon-name-part-type="genus" reg="Mcvaughia">Mcvaughia</tp:taxon-name-part><tp:taxon-name-part taxon-name-part-type="species" reg="piauhiensis">piauhiensis</tp:taxon-name-part></tp:taxon-name></italic> differs from <italic><tp:taxon-name><tp:taxon-name-part taxon-name-part-type="genus" reg="Mcvaughia">M.</tp:taxon-name-part><tp:taxon-name-part taxon-name-part-type="species" reg="sergipana">sergipana</tp:taxon-name-part></tp:taxon-name></italic> Amorim &amp; R.F.Almeida due to its leaf blades abaxially lanate-velutinous (versus sericeous), margins plain (versus revolute), conspicuous and stalked glands only near base and apex (versus throughout the leaf blade), cincinni 3–7-flowered (versus 2-flowered), margins of posterior petal glandular at base only (versus entirely glandular), and staminode opposite the posterior petal with slender filament (versus with stout filament). It also differs from <italic><tp:taxon-name><tp:taxon-name-part taxon-name-part-type="genus" reg="Mcvaughia">M.</tp:taxon-name-part><tp:taxon-name-part taxon-name-part-type="species" reg="bahiana">bahiana</tp:taxon-name-part></tp:taxon-name></italic> W.R.Anderson due to its subshrub habit (versus shrub habit), leaf blades lanate-velutinous (versus tomentose), flowers 1.5–2 cm diam. (versus 1–1.2 cm diam.), staminode opposite the posterior petal as long as fertile stamens (versus shorter than fertile stamens), and the apex of styles uncinate (versus truncate).</p><fig id="F7" position="float" orientation="portrait"><label>Figure 7.</label><caption><p><italic><tp:taxon-name><tp:taxon-name-part taxon-name-part-type="genus" reg="Mcvaughia">Mcvaughia</tp:taxon-name-part><tp:taxon-name-part taxon-name-part-type="species" reg="piauhiensis">piauhiensis</tp:taxon-name-part></tp:taxon-name></italic>. <bold>A</bold> seasonally dry forests from Serra das Confusões, Piauí, Brazil <bold>B</bold> abaxial surface of a leaf <bold>C</bold> detail of epipetiolar stipules <bold>D</bold> inflorescence <bold>E</bold> rehydrated flower showing the stamens (white arrows= reduced stamens) and styles. <bold>A</bold> by S.E. Martins <bold>B–E</bold> by R.F. Almeida.</p></caption><graphic xmlns:xlink="http://www.w3.org/1999/xlink" xlink:href="phytokeys-117-045-g007.jpg" position="float" orientation="portrait" xlink:type="simple" id="oo_262232.jpg"/></fig><fig id="F8" position="float" orientation="portrait"><label>Figure 8.</label><caption><p>Photograph of the holotype of <italic><tp:taxon-name><tp:taxon-name-part taxon-name-part-type="genus" reg="Mcvaughia">Mcvaughia</tp:taxon-name-part><tp:taxon-name-part taxon-name-part-type="species" reg="piauhiensis">piauhiensis</tp:taxon-name-part></tp:taxon-name></italic>.</p></caption><graphic xmlns:xlink="http://www.w3.org/1999/xlink" xlink:href="phytokeys-117-045-g008.jpg" position="float" orientation="portrait" xlink:type="simple" id="oo_262233.jpg"/></fig></tp:treatment-sec><tp:treatment-sec sec-type="material" id="SECID0EJVAG"><title>Type.</title><p><bold>BRAZIL. Piauí</bold>: Guaribas, Parque Nacional da Serra das Confusões, Barreiro, fl., 28 Mar 2007, R. Barros 2922 (holotype: HUEFS barcode HUEFS135774!; isotype: CEPEC!, TEPB!).</p></tp:treatment-sec><tp:treatment-sec sec-type="description" id="SECID0ERVAG"><title>Description.</title><p><italic>Subshrubs</italic> ca. 50 cm tall. <italic>Branches</italic> densely lanate-velutinous, glabrescent at age. <italic>Stipules</italic> 4–4.5 mm long, adaxially glabrous, abaxially densely lanate-velutinous. <italic>Leaves</italic> opposite; leaf blades 6–11 × 3–6 cm, chartaceous to subcoriaceous, elliptic to obovate, base cuneate, margins plain, entire, apex acute to apiculate, adaxial side light green <italic>in sicco</italic>, initially lanate-velutinous to glabrescent, abaxial side dark green <italic>in sicco</italic>, initially lanate-velutinous to glabrescent, except from midvein at base, a pair of conspicuous glands at base abaxially, on each side of the midrib, a few inconspicuous glands scattered on the blade, with 2 conspicuous glands near apex; petiole 0.8–1 cm long, canaliculate, densely lanate-velutinous, eglandular. <italic>Thyrsi</italic> of 5–8-flowered cincinni; rachis 6.5–7 cm long, smooth, densely tomentose-velutinous, with rusty hairs; lateral cincinni 14–15, alternate; bracts 1.5–2.5 mm long, triangular, appressed to the peduncle, eglandular, tomentose-velutinous; peduncle 3–4 mm long, tomentose-velutinous; bracteoles 1.5–2 mm long, triangular, subopposite, appressed to the peduncle, tomentose-velutinous, one of each pair bearing a conspicuous gland at base, 1.3–1.8 mm long. <italic>Flowers</italic> 1.5–2 cm diam. at anthesis, floral buds 3–3.5 mm long, pedicel 2–3 mm long, tomentose-velutinous. <italic>Sepals</italic> 2–2.5 × 1–1.3 cm, straight, keeled, covering most of the androecium, apex rounded, margin short ciliate, adaxial side glabrous, abaxial side tomentose, glabrescent near the margin; 10-glandular, glands 1–1.2 × 0.7–0.8 mm, yellow, elliptic. <italic>Petals</italic> yellow, soon deciduous; anterior lateral petals orbicular, cucullate, nested inside one another, limb 2.9–3.2 × 4–4.3 mm, margin erose, eglandular, claws 1–1.2 × 0.2–0.25 mm, glabrous; posterior lateral petals obovate, spreading, limb 4–5 × 4–4.5 mm, margin erose, eglandular, claws 1.5–2 × 0.3–0.35 mm, glabrous; posterior petal obovate to orbicular, erect, limb 5–5.5 × 5–5.5 mm, margin erose, 2–3 pairs of reniform glands at the base of limb, proximal pair larger, claws 2.5–3 × 0.6–0.8 mm, adaxially pubescent. <italic>Stamens</italic> free at base, filaments 2–3 × 0.2–0.4 mm, cylindrical, thicker at base; connective inconspicuous, glabrous; anthers 0.3–0.45 × 0.4–0.45 mm; staminodes opposite the posterior-lateral sepals covered by sepals, filaments ca. 1 mm long, long-triangular, anthers ca. 0.2 mm long, oblong, locules lacking; staminode opposite the posterior petal not covered by sepals, exserted, diverging from styles, filament 2–2.1 × 0.2–0.4 mm long, anther 0.25–0.3 mm long, oblong, locules reduced. <italic>Ovary</italic> ca. 1 × 1 mm, ovoid, densely tomentose; styles 3, erect, ca. 3 × 0.5 mm, cylindrical, parallel, tomentose at base, uncinate at apex, anterior style slightly smaller than posterior ones; stigma lateral, circular. <italic>Drupes</italic> (immature) 5–6 × 2–3 mm, cylindrical, slightly twisted, apex with persistent styles, rusty tomentose, with two chambers, proximal chamber containing the seed, distal chamber containing an oily substance; seed (immature) globose, smooth. <italic>Embryo</italic> not seen.</p></tp:treatment-sec><tp:treatment-sec sec-type="distribution" id="SECID0EHXAG"><title>Distribution, habitat, and phenology.</title><p><italic><tp:taxon-name><tp:taxon-name-part taxon-name-part-type="genus" reg="Mcvaughia">Mcvaughia</tp:taxon-name-part><tp:taxon-name-part taxon-name-part-type="species" reg="piauhiensis">piauhiensis</tp:taxon-name-part></tp:taxon-name></italic> is known only from sandy caatingas (seasonally dry forests) within Serra das Confusões National Park in state of Piauí, Brazil (Fig. <xref ref-type="fig" rid="F11">11</xref>). Flowering in March.</p></tp:treatment-sec><tp:treatment-sec sec-type="conservation status" id="SECID0E3XAG"><title>Conservation status.</title><p><italic><tp:taxon-name><tp:taxon-name-part taxon-name-part-type="genus" reg="Mcvaughia">Mcvaughia</tp:taxon-name-part><tp:taxon-name-part taxon-name-part-type="species" reg="piauhiensis">piauhiensis</tp:taxon-name-part></tp:taxon-name></italic> is known only from a single population within the limits of the Serra das Confusões National Park in state of Piauí, Brazil. Until additional fieldwork can be done in seasonally dry forests from Piauí, this species is best categorized as data deficient (DD).</p></tp:treatment-sec><tp:treatment-sec sec-type="etymology" id="SECID0ENYAG"><title>Etymology.</title><p>The epithet refers to the distribution of <italic><tp:taxon-name><tp:taxon-name-part taxon-name-part-type="genus" reg="Mcvaughia">M.</tp:taxon-name-part><tp:taxon-name-part taxon-name-part-type="species" reg="piauhiensis">piauhiensis</tp:taxon-name-part></tp:taxon-name></italic>, which is restricted to the state of Piauí, Brazil.</p></tp:treatment-sec><tp:treatment-sec sec-type="Anatomical notes" id="SECID0E5YAG"><title>Anatomical notes.</title><p>This new species resembles <italic><tp:taxon-name><tp:taxon-name-part taxon-name-part-type="genus" reg="Mcvaughia">M.</tp:taxon-name-part><tp:taxon-name-part taxon-name-part-type="species" reg="bahiana">bahiana</tp:taxon-name-part></tp:taxon-name></italic> in several aspects. The distribution pattern of leaf glands is quite similar, with both showing only one pair of conspicuous glands at base and a few conspicuous glands scattered over the blade (Fig. <xref ref-type="fig" rid="F3">3B</xref>). The basilaminar and laminar glands correspond to short-stalked glands (Fig. <xref ref-type="fig" rid="F3">3E, J</xref>). The sinuous outline of the anticlinal epidermal cell walls recorded on the abaxial leaf surface in <italic><tp:taxon-name><tp:taxon-name-part taxon-name-part-type="genus" reg="Mcvaughia">M.</tp:taxon-name-part><tp:taxon-name-part taxon-name-part-type="species" reg="bahiana">bahiana</tp:taxon-name-part></tp:taxon-name></italic> (Fig. <xref ref-type="fig" rid="F3">3Q</xref>) was also observed in <italic><tp:taxon-name><tp:taxon-name-part taxon-name-part-type="genus" reg="Mcvaughia">M.</tp:taxon-name-part><tp:taxon-name-part taxon-name-part-type="species" reg="piauhiensis">piauhiensis</tp:taxon-name-part></tp:taxon-name></italic>. On both surfaces of <italic><tp:taxon-name><tp:taxon-name-part taxon-name-part-type="genus" reg="Mcvaughia">M.</tp:taxon-name-part><tp:taxon-name-part taxon-name-part-type="species" reg="piauhiensis">piauhiensis</tp:taxon-name-part></tp:taxon-name></italic>, the malpighiaceous hairs are less frequent (Fig. <xref ref-type="fig" rid="F3">3M</xref>), when compared with <italic><tp:taxon-name><tp:taxon-name-part taxon-name-part-type="genus" reg="Mcvaughia">M.</tp:taxon-name-part><tp:taxon-name-part taxon-name-part-type="species" reg="bahiana">bahiana</tp:taxon-name-part></tp:taxon-name></italic> and <italic><tp:taxon-name><tp:taxon-name-part taxon-name-part-type="genus" reg="Mcvaughia">M.</tp:taxon-name-part><tp:taxon-name-part taxon-name-part-type="species" reg="sergipana">sergipana</tp:taxon-name-part></tp:taxon-name></italic>, but the indumentum is clearly lanuginose-velutinous in young leaves. The distribution pattern of glands on the posterior petal is the same observed in <italic><tp:taxon-name><tp:taxon-name-part taxon-name-part-type="genus" reg="Mcvaughia">M.</tp:taxon-name-part><tp:taxon-name-part taxon-name-part-type="species" reg="bahiana">bahiana</tp:taxon-name-part></tp:taxon-name></italic>, as ca. 5 short-stalked glands on the proximal portion of the petal limb margin (Fig. <xref ref-type="fig" rid="F4">4Q</xref>). Although no recent field observations have been recorded, we believe that the color of the glands and the color of the flower are the same observed in <italic><tp:taxon-name><tp:taxon-name-part taxon-name-part-type="genus" reg="Mcvaughia">M.</tp:taxon-name-part><tp:taxon-name-part taxon-name-part-type="species" reg="bahiana">bahiana</tp:taxon-name-part></tp:taxon-name></italic>.</p></tp:treatment-sec><tp:treatment-sec><!--Section generated to contain objects referenced in tp:taxon-treatment.--><fig id="F11" position="float" orientation="portrait"><label>Figure 11.</label><caption><p>Distribution map of <italic><tp:taxon-name><tp:taxon-name-part taxon-name-part-type="genus" reg="Mcvaughia">Mcvaughia</tp:taxon-name-part></tp:taxon-name></italic>: triangle – <italic><tp:taxon-name><tp:taxon-name-part taxon-name-part-type="genus" reg="Mcvaughia">M.</tp:taxon-name-part><tp:taxon-name-part taxon-name-part-type="species" reg="bahiana">bahiana</tp:taxon-name-part></tp:taxon-name></italic>, circle – <italic><tp:taxon-name><tp:taxon-name-part taxon-name-part-type="genus" reg="Mcvaughia">M.</tp:taxon-name-part><tp:taxon-name-part taxon-name-part-type="species" reg="piauhiensis">piauhiensis</tp:taxon-name-part></tp:taxon-name></italic>, and square – <italic><tp:taxon-name><tp:taxon-name-part taxon-name-part-type="genus" reg="Mcvaughia">M.</tp:taxon-name-part><tp:taxon-name-part taxon-name-part-type="species" reg="sergipana">sergipana</tp:taxon-name-part></tp:taxon-name></italic>. Solid blue line in the center represents the São Francisco River today. Dotted blue line represents the past course of São Francisco River. Blue circle represents the São Francisco paleo lake. Light green – Atlantic Forest domain, dark green – Amazon Forest domain, orange – Cerrado domain, and yellow – Caatinga domain. AL – state of Alagoas, BA – state of Bahia, CE – state of Ceará, MA – state of Maranhão, PB – state of Paraíba, PE – state of Pernambuco, PI – state of Piauí, RN – state of Rio Grande do Norte, and SE – state of Sergipe.</p></caption><graphic xmlns:xlink="http://www.w3.org/1999/xlink" xlink:href="phytokeys-117-045-g011.jpg" position="float" orientation="portrait" xlink:type="simple" id="oo_262236.jpg"/></fig><fig id="F3" position="float" orientation="portrait"><label>Figure 3.</label><caption><p>Leaf morphoanatomy of <italic><tp:taxon-name><tp:taxon-name-part taxon-name-part-type="genus" reg="Mcvaughia">Mcvaughia</tp:taxon-name-part></tp:taxon-name></italic> species. <bold>A</bold> patterns of leaf glands distribution on the abaxial leaf surface of <italic><tp:taxon-name><tp:taxon-name-part taxon-name-part-type="genus" reg="Mcvaughia">M.</tp:taxon-name-part><tp:taxon-name-part taxon-name-part-type="species" reg="bahiana">bahiana</tp:taxon-name-part></tp:taxon-name></italic><bold>B</bold> patterns of leaf glands distribution on the abaxial leaf surface of <italic><tp:taxon-name><tp:taxon-name-part taxon-name-part-type="genus" reg="Mcvaughia">M.</tp:taxon-name-part><tp:taxon-name-part taxon-name-part-type="species" reg="piauhiensis">piauhiensis</tp:taxon-name-part></tp:taxon-name></italic><bold>C</bold> patterns of leaf glands distribution on the abaxial leaf surface of <italic><tp:taxon-name><tp:taxon-name-part taxon-name-part-type="genus" reg="Mcvaughia">M.</tp:taxon-name-part><tp:taxon-name-part taxon-name-part-type="species" reg="sergipana">sergipana</tp:taxon-name-part></tp:taxon-name></italic><bold>D</bold> transverse section of leaf base showing the basilaminar pair of stalked glands (white arrows) <bold>E</bold> basilaminar leaf gland with a stalk (black arrow) in <italic><tp:taxon-name><tp:taxon-name-part taxon-name-part-type="genus" reg="Mcvaughia">M.</tp:taxon-name-part><tp:taxon-name-part taxon-name-part-type="species" reg="piauhiensis">piauhiensis</tp:taxon-name-part></tp:taxon-name></italic><bold>F</bold> basilaminar gland in <italic><tp:taxon-name><tp:taxon-name-part taxon-name-part-type="genus" reg="Mcvaughia">M.</tp:taxon-name-part><tp:taxon-name-part taxon-name-part-type="species" reg="sergipana">sergipana</tp:taxon-name-part></tp:taxon-name></italic> showing a sessile position (SE= anatomical arrangement with secretory epidermis, SP= vascularized secretory parenchyma) <bold>G–H</bold> laminar glands on the apex of cleared leaves of <italic><tp:taxon-name><tp:taxon-name-part taxon-name-part-type="genus" reg="Mcvaughia">M.</tp:taxon-name-part><tp:taxon-name-part taxon-name-part-type="species" reg="sergipana">sergipana</tp:taxon-name-part></tp:taxon-name></italic> and <italic><tp:taxon-name><tp:taxon-name-part taxon-name-part-type="genus" reg="Mcvaughia">M.</tp:taxon-name-part><tp:taxon-name-part taxon-name-part-type="species" reg="bahiana">bahiana</tp:taxon-name-part></tp:taxon-name></italic> respectively, note the apical tooth (<bold>G</bold>) <bold>I</bold> sessile laminar glands in <italic><tp:taxon-name><tp:taxon-name-part taxon-name-part-type="genus" reg="Mcvaughia">M.</tp:taxon-name-part><tp:taxon-name-part taxon-name-part-type="species" reg="sergipana">sergipana</tp:taxon-name-part></tp:taxon-name></italic><bold>J</bold> stalked laminar gland in <italic><tp:taxon-name><tp:taxon-name-part taxon-name-part-type="genus" reg="Mcvaughia">M.</tp:taxon-name-part><tp:taxon-name-part taxon-name-part-type="species" reg="piauhiensis">piauhiensis</tp:taxon-name-part></tp:taxon-name></italic><bold>K–L</bold> transverse sections of the leaf blade; mesophyll with uniserial palisade-like parenchyma and spongy parenchyma composed by several or few layers in <italic><tp:taxon-name><tp:taxon-name-part taxon-name-part-type="genus" reg="Mcvaughia">M.</tp:taxon-name-part><tp:taxon-name-part taxon-name-part-type="species" reg="sergipana">sergipana</tp:taxon-name-part></tp:taxon-name></italic> and <italic><tp:taxon-name><tp:taxon-name-part taxon-name-part-type="genus" reg="Mcvaughia">M.</tp:taxon-name-part><tp:taxon-name-part taxon-name-part-type="species" reg="bahiana">bahiana</tp:taxon-name-part></tp:taxon-name></italic>, respectively; note the idioblast with druse crystals at the mesophyll (white arrow) and the stomata distribution at the abaxial leaf surface (black arrow) <bold>M–N</bold> adaxial epidermis surface of <italic><tp:taxon-name><tp:taxon-name-part taxon-name-part-type="genus" reg="Mcvaughia">M.</tp:taxon-name-part><tp:taxon-name-part taxon-name-part-type="species" reg="piauhiensis">piauhiensis</tp:taxon-name-part></tp:taxon-name></italic> and <italic><tp:taxon-name><tp:taxon-name-part taxon-name-part-type="genus" reg="Mcvaughia">M.</tp:taxon-name-part><tp:taxon-name-part taxon-name-part-type="species" reg="sergipana">sergipana</tp:taxon-name-part></tp:taxon-name></italic>, showing scars of malpighiaceous trichomes <bold>O</bold> abaxial epidermis surface of trichomes abundance in <italic><tp:taxon-name><tp:taxon-name-part taxon-name-part-type="genus" reg="Mcvaughia">M.</tp:taxon-name-part><tp:taxon-name-part taxon-name-part-type="species" reg="bahiana">bahiana</tp:taxon-name-part></tp:taxon-name></italic><bold>P–Q</bold> outline of the anticlinal epidermal cell walls: straight in <italic><tp:taxon-name><tp:taxon-name-part taxon-name-part-type="genus" reg="Mcvaughia">M.</tp:taxon-name-part><tp:taxon-name-part taxon-name-part-type="species" reg="sergipana">sergipana</tp:taxon-name-part></tp:taxon-name></italic> (<bold>P</bold>) and sinuous in <italic><tp:taxon-name><tp:taxon-name-part taxon-name-part-type="genus" reg="Mcvaughia">M.</tp:taxon-name-part><tp:taxon-name-part taxon-name-part-type="species" reg="bahiana">bahiana</tp:taxon-name-part></tp:taxon-name></italic> (<bold>Q</bold>). Laminar scale bars: 1 cm (<bold>A–C</bold>), 100 μm (<bold>D, F–K, N–O</bold>), 150 μm (<bold>E</bold>), 50 μm (<bold>L–M, P–Q</bold>).</p></caption><graphic xmlns:xlink="http://www.w3.org/1999/xlink" xlink:href="phytokeys-117-045-g003.jpg" position="float" orientation="portrait" xlink:type="simple" id="oo_262228.jpg"/></fig><fig id="F4" position="float" orientation="portrait"><label>Figure 4.</label><caption><p>Reproductive morphoanatomy of <italic><tp:taxon-name><tp:taxon-name-part taxon-name-part-type="genus" reg="Mcvaughia">Mcvaughia</tp:taxon-name-part></tp:taxon-name></italic> species. <bold>A</bold> inflorescence during development, showing a bracteole gland (BG) and Sepal glands (SG) <bold>B</bold> ten sepal glands encircling the calyx <bold>C</bold> Petal glands (PG) along the margin of posterior petal <bold>D–F</bold> transverse section of bracteole glands in <italic><tp:taxon-name><tp:taxon-name-part taxon-name-part-type="genus" reg="Mcvaughia">M.</tp:taxon-name-part><tp:taxon-name-part taxon-name-part-type="species" reg="sergipana">sergipana</tp:taxon-name-part></tp:taxon-name></italic>, <italic><tp:taxon-name><tp:taxon-name-part taxon-name-part-type="genus" reg="Mcvaughia">M.</tp:taxon-name-part><tp:taxon-name-part taxon-name-part-type="species" reg="bahiana">bahiana</tp:taxon-name-part></tp:taxon-name></italic> and <italic><tp:taxon-name><tp:taxon-name-part taxon-name-part-type="genus" reg="Mcvaughia">M.</tp:taxon-name-part><tp:taxon-name-part taxon-name-part-type="species" reg="piauhiensis">piauhiensis</tp:taxon-name-part></tp:taxon-name></italic>, respectively <bold>G</bold> anatomical arrangement of bracteole gland, with a palisade-like secretory epidermis (SE) and secretory parenchyma (SP) <bold>H–I</bold> transverse section of floral bud and anthesis flower in <italic><tp:taxon-name><tp:taxon-name-part taxon-name-part-type="genus" reg="Mcvaughia">Mcvaughia</tp:taxon-name-part><tp:taxon-name-part taxon-name-part-type="species" reg="bahiana">bahiana</tp:taxon-name-part></tp:taxon-name></italic> and <italic><tp:taxon-name><tp:taxon-name-part taxon-name-part-type="genus" reg="Mcvaughia">M.</tp:taxon-name-part><tp:taxon-name-part taxon-name-part-type="species" reg="sergipana">sergipana</tp:taxon-name-part></tp:taxon-name></italic>; calyx gland pair displaced at the anterior sepal <bold>J</bold> calyx gland structure, showing a secretory epidermis (SE) and vascularized secretory parenchyma (SP) <bold>K–L</bold> petal glands on the margin of petals in <italic><tp:taxon-name><tp:taxon-name-part taxon-name-part-type="genus" reg="Mcvaughia">M.</tp:taxon-name-part><tp:taxon-name-part taxon-name-part-type="species" reg="sergipana">sergipana</tp:taxon-name-part></tp:taxon-name></italic> and <italic><tp:taxon-name><tp:taxon-name-part taxon-name-part-type="genus" reg="Mcvaughia">M.</tp:taxon-name-part><tp:taxon-name-part taxon-name-part-type="species" reg="bahiana">bahiana</tp:taxon-name-part></tp:taxon-name></italic> respectively <bold>M–N</bold> detail of the petal glands at the apex of the petal limb in <italic><tp:taxon-name><tp:taxon-name-part taxon-name-part-type="genus" reg="Mcvaughia">M.</tp:taxon-name-part><tp:taxon-name-part taxon-name-part-type="species" reg="sergipana">sergipana</tp:taxon-name-part></tp:taxon-name></italic>, cleared and in SEM image <bold>O–Q</bold> petal glands positioned at the base, <italic><tp:taxon-name><tp:taxon-name-part taxon-name-part-type="genus" reg="Mcvaughia">M.</tp:taxon-name-part><tp:taxon-name-part taxon-name-part-type="species" reg="bahiana">bahiana</tp:taxon-name-part></tp:taxon-name></italic> on SEM image, <italic><tp:taxon-name><tp:taxon-name-part taxon-name-part-type="genus" reg="Mcvaughia">M.</tp:taxon-name-part><tp:taxon-name-part taxon-name-part-type="species" reg="bahiana">bahiana</tp:taxon-name-part></tp:taxon-name></italic> and <italic><tp:taxon-name><tp:taxon-name-part taxon-name-part-type="genus" reg="Mcvaughia">M.</tp:taxon-name-part><tp:taxon-name-part taxon-name-part-type="species" reg="piauhiensis">piauhiensis</tp:taxon-name-part></tp:taxon-name></italic> cleared <bold>R–T</bold> conspicuous and stalked petal glands at the base of <italic><tp:taxon-name><tp:taxon-name-part taxon-name-part-type="genus" reg="Mcvaughia">M.</tp:taxon-name-part><tp:taxon-name-part taxon-name-part-type="species" reg="sergipana">sergipana</tp:taxon-name-part></tp:taxon-name></italic>, in SEM image, cleared and longitudinal section. Scale bars: 200 μm (<bold>D</bold>), 150 μm (<bold>E–F</bold>), 50 μm (<bold>G</bold>), 500 μm (<bold>H–I</bold>), 100 μm (<bold>J, P–S</bold>), 300 μm (<bold>L–M</bold>), 200 μm (<bold>N, T</bold>).</p></caption><graphic xmlns:xlink="http://www.w3.org/1999/xlink" xlink:href="phytokeys-117-045-g004.jpg" position="float" orientation="portrait" xlink:type="simple" id="oo_262229.jpg"/></fig></tp:treatment-sec></tp:taxon-treatment>
