# Supplementary material for: Taxonomic revision of Mcvaughia W.R.Anderson (Malpighiaceae): notes on vegetative and reproductive anatomy and the description of a new species
Source: PhytoKeys. 2019 Feb 5;(117):45–72. doi: 10.3897/phytokeys.117.32207 (PMC6372574; doi:10.3897/phytokeys.117.32207)
Supplement: XML Treatment for Mcvaughia sergipana [file phytokeys.117.32207-treatment4.xml]

<!DOCTYPE tp:taxon-treatment
  PUBLIC "-//TaxonX//DTD Taxonomic Treatment Publishing DTD v0 20100105//EN" "tax-treatment-NSO.dtd">
<tp:taxon-treatment xmlns:tp="http://www.plazi.org/taxpub"><tp:treatment-meta><kwd-group><label>Taxon classification</label><kwd><named-content xmlns:xlink="http://www.w3.org/1999/xlink" content-type="kingdom">Plantae</named-content></kwd><kwd><named-content xmlns:xlink="http://www.w3.org/1999/xlink" content-type="order">Malpighiales</named-content></kwd><kwd><named-content xmlns:xlink="http://www.w3.org/1999/xlink" content-type="family">Malpighiaceae</named-content></kwd></kwd-group><mixed-citation publication-type="journal"><person-group><name><surname>Almeida</surname><given-names>Rafael F.</given-names></name><name><surname>Guesdon</surname><given-names>Isabel R.</given-names></name><name><surname>Pace</surname><given-names>Marcelo R.</given-names></name><name><surname>Meira</surname><given-names>Renata M.S.</given-names></name></person-group><article-title>Taxonomic revision of <italic><tp:taxon-name><tp:taxon-name-part taxon-name-part-type="genus" reg="Mcvaughia">Mcvaughia</tp:taxon-name-part></tp:taxon-name></italic> W.R.Anderson (<tp:taxon-name><tp:taxon-name-part taxon-name-part-type="family">Malpighiaceae</tp:taxon-name-part></tp:taxon-name>): notes on vegetative and reproductive anatomy and the description of a new species</article-title><source>PhytoKeys</source><day>5</day><month>2</month><year>2019</year><volume>2019</volume><issue>117</issue><fpage>45</fpage><lpage>72</lpage><pub-id pub-id-type="doi">10.3897/phytokeys.117.32207</pub-id></mixed-citation></tp:treatment-meta><tp:nomenclature><label>3.</label><tp:taxon-name>
            <tp:taxon-name-part taxon-name-part-type="genus" reg="Mcvaughia">Mcvaughia</tp:taxon-name-part>
            <tp:taxon-name-part taxon-name-part-type="species" reg="sergipana">sergipana</tp:taxon-name-part>
          </tp:taxon-name><tp:taxon-authority>Amorim &amp; R.F.Almeida, Systematic Botany 40(2): 534. 2015</tp:taxon-authority><xref ref-type="fig" rid="F9">Figs 9</xref><xref ref-type="fig" rid="F10">, 10</xref><xref ref-type="fig" rid="F11">, 11</xref></tp:nomenclature><tp:treatment-sec sec-type="material" id="SECID0EB5AG"><title>Type.</title><p><bold>BRAZIL. Sergipe</bold>: Pirambu, estrada para lagoa redonda, restinga sobre tabuleiro, <named-content xmlns:xlink="http://www.w3.org/1999/xlink" content-type="dwc:verbatimCoordinates" xlink:type="simple"><named-content content-type="geo-json" specific-use="{&#34;type&#34;:&#34;Point&#34;,&#34;coordinates&#34;:[-36.858389,-10.705278]}" id="NCID0EM5AG" xlink:type="simple">10°41'79"S, 36°50'90.2"W</named-content></named-content>, 96 m, fl. fr., 7 Oct 2013, A.M.A. Amorim et al. 8393 (holotype: CEPEC barcode CEPEC142146!; isotype: ASE barcode ASE0035770!, HUEFS barcode HUEFS226853!, MBM!, NY barcode NY02859382!, MICH!, P barcode P01168074!, RB barcodes RB01190994!, RB01191408!, RB01191409!, SP barcode SP003291!).</p></tp:treatment-sec><tp:treatment-sec sec-type="description" id="SECID0ER5AG"><title>Description.</title><p><italic>Shrubs</italic> 1.5–2 m tall. <italic>Branches</italic> densely lanate-velutinous, glabrescent at age. <italic>Stipules</italic> 3–5 mm long, adaxially glabrous, abaxially sericeous. <italic>Leaves</italic> opposite; leaf blades 8.4–12 × 2.7–6.5 cm, chartaceous to subcoriaceous, elliptic to ovate to elliptic-lanceolate, base acute to cuneate, margins slightly revolute, entire, apex acute to slightly acuminate, adaxial side green <italic>in sicco</italic>, initially sericeous to glabrescent, abaxial side metallic green <italic>in sicco</italic>, densely sericeous to glabrescent, 1–4 pairs of conspicuous glands at base abaxially, on each side of the midrib, with many conspicuous glands scattered distally; petiole 0.3–1.5 cm long, canaliculate, densely sericeous to glabrous at age, eglandular. <italic>Thyrsi</italic> of 1–2-flowered cincinni; rachis 6.5–11.4 cm long, striated, densely sericeous, with brown hairs; lateral cincinni 15–30, opposite to subopposite; bracts 5–6.5 mm long, lanceolate, spreading, eglandular, sericeous; peduncle 4–5 mm long, sparsely sericeous; bracteoles 2.5–3 mm long, triangular, subopposite, spreading to the peduncle, sericeous, one of each pair bearing a conspicuous green gland at base, 1.3–1.8 mm long. <italic>Flowers</italic> 1.5–2 cm diam. at anthesis, floral buds 3–3.5 mm long, pedicel 2–3 mm long, tomentose-velutinous. <italic>Sepals</italic> 2–2.5 × 1–1.3 cm, straight, keeled, covering most of the androecium, apex rounded, margin short ciliate, adaxial side glabrous, abaxial side tomentose, glabrescent near the margin; 10-glandular, glands 1–1.2 × 0.7–0.8 mm, yellow, elliptic. <italic>Petals</italic> yellow, soon deciduous; anterior lateral petals orbicular, cucullate, nested inside one another, limb 2.9–3.2 × 4–4.3 mm, margin erose, eglandular, claws 1–1.2 × 0.2–0.25 mm, glabrous; posterior lateral petals obovate, spreading, limb 4–5 × 4–4.5 mm, margin erose, eglandular, claws 1.5–2 × 0.3–0.35 mm, glabrous; posterior petal obovate to orbicular, erect, limb 5–5.5 × 5–5.5 mm, margin glandular, 2–3 pairs of stalked reniform glands at the base of limb, proximal pair larger and with many sessile glands scattered distally at the margin, claws 2.5–3 × 0.6–0.8 mm, adaxially pubescent. <italic>Stamens</italic> free at base, filaments 2–3 × 0.2–0.4 mm, cylindrical, thicker at base; connective inconspicuous, glabrous; anthers 0.3–0.45 × 0.4–0.45 mm; staminodes opposite the posterior lateral sepals covered by sepals, filaments ca. 1 mm long, long-triangular, anthers ca. 0.2 mm long, oblong, locules lacking; staminode opposite the posterior petal not covered by sepals, exserted, diverging from styles, filament 2–2.1 × 0.2–0.4 mm long, anther 0.25–0.3 mm long, oblong, locules reduced. <italic>Ovary</italic> ca. 1 × 1 mm, ovoid, densely tomentose; styles 3, erect, ca. 3 × 0.5 mm, cylindrical, parallel, tomentose at base, uncinate at apex, anterior style slightly smaller than posterior ones; stigma lateral, circular. <italic>Drupes</italic> 5–6 × 2–3 mm, cylindrical, slightly twisted, apex with persistent styles, rusty tomentose, with two chambers, proximal chamber containing the seed, distal chamber containing an oily substance; seed globose, smooth. <italic>Embryo</italic> not seen.</p><fig id="F9" position="float" orientation="portrait"><label>Figure 9.</label><caption><p><italic><tp:taxon-name><tp:taxon-name-part taxon-name-part-type="genus" reg="Mcvaughia">Mcvaughia</tp:taxon-name-part><tp:taxon-name-part taxon-name-part-type="species" reg="sergipana">sergipana</tp:taxon-name-part></tp:taxon-name></italic>. <bold>A</bold> sandy dune where <italic><tp:taxon-name><tp:taxon-name-part taxon-name-part-type="genus" reg="Mcvaughia">M.</tp:taxon-name-part><tp:taxon-name-part taxon-name-part-type="species" reg="sergipana">sergipana</tp:taxon-name-part></tp:taxon-name></italic> occurs <bold>B</bold> detail of epipetiolar stipules <bold>C</bold> detail of leaf venation patterns <bold>D</bold> abaxial surface of a leaf <bold>E</bold> inflorescence showing buds and flowers <bold>F</bold> detail of glandular bracts <bold>G</bold> floral bud <bold>H</bold> flower in frontal view <bold>I</bold> fruit in side view. Photos by R.F. Almeida.</p></caption><graphic xmlns:xlink="http://www.w3.org/1999/xlink" xlink:href="phytokeys-117-045-g009.jpg" position="float" orientation="portrait" xlink:type="simple" id="oo_262234.jpg"/></fig><fig id="F10" position="float" orientation="portrait"><label>Figure 10.</label><caption><p>Photograph of the isotype of <italic><tp:taxon-name><tp:taxon-name-part taxon-name-part-type="genus" reg="Mcvaughia">Mcvaughia</tp:taxon-name-part><tp:taxon-name-part taxon-name-part-type="species" reg="sergipana">sergipana</tp:taxon-name-part></tp:taxon-name></italic>.</p></caption><graphic xmlns:xlink="http://www.w3.org/1999/xlink" xlink:href="phytokeys-117-045-g010.jpg" position="float" orientation="portrait" xlink:type="simple" id="oo_262235.jpg"/></fig></tp:treatment-sec><tp:treatment-sec sec-type="Specimens seen" id="SECID0EPCBG"><title>Specimens seen.</title><p><bold>BRAZIL. Sergipe</bold>: Japaratuba, povoado Sambaíba, fl. fr., 9 Sep 2013, B.C.A. Lima 37 (ASE); povoado Bonito, fl. fr., 24 Nov 2014, S.A. Damasceno 73 (ASE). Pirambú, estrada para Lagoa Redonda, fl. fr., 20 Dec 1978, M.R. Fonseca s.n. (ASE671); fl. fr., 17 May 2011, Santana 911 (ASE); fl. fr., 1 Nov 2011, E.A. Melo 13 (ASE); fl. fr., 9 May 2013, G.M.A. Matos 270 (ASE, CEPEC); fl. fr., 24 Sep 2015, I.R. Guesdon 305, 306 (VIC).</p></tp:treatment-sec><tp:treatment-sec sec-type="distribution" id="SECID0EXCBG"><title>Distribution, habitat, and phenology.</title><p><italic><tp:taxon-name><tp:taxon-name-part taxon-name-part-type="genus" reg="Mcvaughia">Mcvaughia</tp:taxon-name-part><tp:taxon-name-part taxon-name-part-type="species" reg="sergipana">sergipana</tp:taxon-name-part></tp:taxon-name></italic> is known only from sandy restingas and coastal dunes within the Atlantic Forest Domain in the state of Sergipe, Brazil (Fig. <xref ref-type="fig" rid="F11">11</xref>). Flowering and fruiting from September to December.</p></tp:treatment-sec><tp:treatment-sec sec-type="conservation status" id="SECID0EMDBG"><title>Conservation status.</title><p><italic><tp:taxon-name><tp:taxon-name-part taxon-name-part-type="genus" reg="Mcvaughia">Mcvaughia</tp:taxon-name-part><tp:taxon-name-part taxon-name-part-type="species" reg="sergipana">sergipana</tp:taxon-name-part></tp:taxon-name></italic> shows an extent of occurrence of 49.735 km<sup>2</sup> and an area of occupancy of 12.000 km<sup>2</sup>. Its restricted distribution and accelerated degradation of habitat categorizes it as Critically Endangered (CR). Even though the populations of <italic><tp:taxon-name><tp:taxon-name-part taxon-name-part-type="genus" reg="Mcvaughia">M.</tp:taxon-name-part><tp:taxon-name-part taxon-name-part-type="species" reg="sergipana">sergipana</tp:taxon-name-part></tp:taxon-name></italic> are scattered within two municipalities in the state of Sergipe, Brazil, some of them are located within the limits of Santa Isabel Biological Reserve.</p><fig id="F11" position="float" orientation="portrait"><label>Figure 11.</label><caption><p>Distribution map of <italic><tp:taxon-name><tp:taxon-name-part taxon-name-part-type="genus" reg="Mcvaughia">Mcvaughia</tp:taxon-name-part></tp:taxon-name></italic>: triangle – <italic><tp:taxon-name><tp:taxon-name-part taxon-name-part-type="genus" reg="Mcvaughia">M.</tp:taxon-name-part><tp:taxon-name-part taxon-name-part-type="species" reg="bahiana">bahiana</tp:taxon-name-part></tp:taxon-name></italic>, circle – <italic><tp:taxon-name><tp:taxon-name-part taxon-name-part-type="genus" reg="Mcvaughia">M.</tp:taxon-name-part><tp:taxon-name-part taxon-name-part-type="species" reg="piauhiensis">piauhiensis</tp:taxon-name-part></tp:taxon-name></italic>, and square – <italic><tp:taxon-name><tp:taxon-name-part taxon-name-part-type="genus" reg="Mcvaughia">M.</tp:taxon-name-part><tp:taxon-name-part taxon-name-part-type="species" reg="sergipana">sergipana</tp:taxon-name-part></tp:taxon-name></italic>. Solid blue line in the center represents the São Francisco River today. Dotted blue line represents the past course of São Francisco River. Blue circle represents the São Francisco paleo lake. Light green – Atlantic Forest domain, dark green – Amazon Forest domain, orange – Cerrado domain, and yellow – Caatinga domain. AL – state of Alagoas, BA – state of Bahia, CE – state of Ceará, MA – state of Maranhão, PB – state of Paraíba, PE – state of Pernambuco, PI – state of Piauí, RN – state of Rio Grande do Norte, and SE – state of Sergipe.</p></caption><graphic xmlns:xlink="http://www.w3.org/1999/xlink" xlink:href="phytokeys-117-045-g011.jpg" position="float" orientation="portrait" xlink:type="simple" id="oo_262236.jpg"/></fig></tp:treatment-sec><tp:treatment-sec sec-type="etymology" id="SECID0EBGBG"><title>Etymology.</title><p>The epithet refers to the distribution of <italic><tp:taxon-name><tp:taxon-name-part taxon-name-part-type="genus" reg="Mcvaughia">M.</tp:taxon-name-part><tp:taxon-name-part taxon-name-part-type="species" reg="sergipana">sergipana</tp:taxon-name-part></tp:taxon-name></italic>, which is restricted to the state of Sergipe, Brazil.</p></tp:treatment-sec><tp:treatment-sec sec-type="Anatomical notes" id="SECID0ESGBG"><title>Anatomical notes.</title><p>This species has an unusual distribution pattern of leaf glands (Fig. <xref ref-type="fig" rid="F3">3C</xref>), in which all conspicuous glands are scattered throughout the leaf blade and visible to the naked eye. The basilaminar glands are generally positioned in pairs, varying from 2–8 glands. Several laminar glands are distally scattered throughout the blade, and one pair is positioned subjacent to the apical leaf tooth (Fig. <xref ref-type="fig" rid="F3">3G</xref>). The outline of the anticlinal epidermal cell walls is straight on both adaxial and abaxial surfaces (Fig. <xref ref-type="fig" rid="F3">3N, P</xref>). Leaf glands are yellow, and bracteole glands are green in secretory stage (Fig. <xref ref-type="fig" rid="F4">4A</xref>), turning yellow at blooming. The basilaminar and laminar leaf glands were anatomically identified as sessile (Fig. <xref ref-type="fig" rid="F3">3F, K</xref>), while the bracteole gland was recognized as subsessile (Fig. <xref ref-type="fig" rid="F4">4D</xref>) and the sepal gland as short-stalked (Fig. <xref ref-type="fig" rid="F4">4I</xref>). The bracteole gland shows a flattened secretory surface. Another important character that distinguishes <italic><tp:taxon-name><tp:taxon-name-part taxon-name-part-type="genus" reg="Mcvaughia">M.</tp:taxon-name-part><tp:taxon-name-part taxon-name-part-type="species" reg="sergipana">sergipana</tp:taxon-name-part></tp:taxon-name></italic> is the distribution pattern of glands on the posterior petal. About five marginal petal glands are present on the proximal portion of the posterior petal in other <italic><tp:taxon-name><tp:taxon-name-part taxon-name-part-type="genus" reg="Mcvaughia">Mcvaughia</tp:taxon-name-part></tp:taxon-name></italic> species, but only in <italic><tp:taxon-name><tp:taxon-name-part taxon-name-part-type="genus" reg="Mcvaughia">M.</tp:taxon-name-part><tp:taxon-name-part taxon-name-part-type="species" reg="sergipana">sergipana</tp:taxon-name-part></tp:taxon-name></italic> do these glands extend the entire length of the petal margin (Fig. <xref ref-type="fig" rid="F4">4K, M–N</xref>). The proximal petal glands are stalked, in contrast to the small glands distributed distally that are sessile (Fig. <xref ref-type="fig" rid="F4">4R–T</xref>).</p></tp:treatment-sec><tp:treatment-sec><!--Section generated to contain objects referenced in tp:taxon-treatment.--><fig id="F3" position="float" orientation="portrait"><label>Figure 3.</label><caption><p>Leaf morphoanatomy of <italic><tp:taxon-name><tp:taxon-name-part taxon-name-part-type="genus" reg="Mcvaughia">Mcvaughia</tp:taxon-name-part></tp:taxon-name></italic> species. <bold>A</bold> patterns of leaf glands distribution on the abaxial leaf surface of <italic><tp:taxon-name><tp:taxon-name-part taxon-name-part-type="genus" reg="Mcvaughia">M.</tp:taxon-name-part><tp:taxon-name-part taxon-name-part-type="species" reg="bahiana">bahiana</tp:taxon-name-part></tp:taxon-name></italic><bold>B</bold> patterns of leaf glands distribution on the abaxial leaf surface of <italic><tp:taxon-name><tp:taxon-name-part taxon-name-part-type="genus" reg="Mcvaughia">M.</tp:taxon-name-part><tp:taxon-name-part taxon-name-part-type="species" reg="piauhiensis">piauhiensis</tp:taxon-name-part></tp:taxon-name></italic><bold>C</bold> patterns of leaf glands distribution on the abaxial leaf surface of <italic><tp:taxon-name><tp:taxon-name-part taxon-name-part-type="genus" reg="Mcvaughia">M.</tp:taxon-name-part><tp:taxon-name-part taxon-name-part-type="species" reg="sergipana">sergipana</tp:taxon-name-part></tp:taxon-name></italic><bold>D</bold> transverse section of leaf base showing the basilaminar pair of stalked glands (white arrows) <bold>E</bold> basilaminar leaf gland with a stalk (black arrow) in <italic><tp:taxon-name><tp:taxon-name-part taxon-name-part-type="genus" reg="Mcvaughia">M.</tp:taxon-name-part><tp:taxon-name-part taxon-name-part-type="species" reg="piauhiensis">piauhiensis</tp:taxon-name-part></tp:taxon-name></italic><bold>F</bold> basilaminar gland in <italic><tp:taxon-name><tp:taxon-name-part taxon-name-part-type="genus" reg="Mcvaughia">M.</tp:taxon-name-part><tp:taxon-name-part taxon-name-part-type="species" reg="sergipana">sergipana</tp:taxon-name-part></tp:taxon-name></italic> showing a sessile position (SE= anatomical arrangement with secretory epidermis, SP= vascularized secretory parenchyma) <bold>G–H</bold> laminar glands on the apex of cleared leaves of <italic><tp:taxon-name><tp:taxon-name-part taxon-name-part-type="genus" reg="Mcvaughia">M.</tp:taxon-name-part><tp:taxon-name-part taxon-name-part-type="species" reg="sergipana">sergipana</tp:taxon-name-part></tp:taxon-name></italic> and <italic><tp:taxon-name><tp:taxon-name-part taxon-name-part-type="genus" reg="Mcvaughia">M.</tp:taxon-name-part><tp:taxon-name-part taxon-name-part-type="species" reg="bahiana">bahiana</tp:taxon-name-part></tp:taxon-name></italic> respectively, note the apical tooth (<bold>G</bold>) <bold>I</bold> sessile laminar glands in <italic><tp:taxon-name><tp:taxon-name-part taxon-name-part-type="genus" reg="Mcvaughia">M.</tp:taxon-name-part><tp:taxon-name-part taxon-name-part-type="species" reg="sergipana">sergipana</tp:taxon-name-part></tp:taxon-name></italic><bold>J</bold> stalked laminar gland in <italic><tp:taxon-name><tp:taxon-name-part taxon-name-part-type="genus" reg="Mcvaughia">M.</tp:taxon-name-part><tp:taxon-name-part taxon-name-part-type="species" reg="piauhiensis">piauhiensis</tp:taxon-name-part></tp:taxon-name></italic><bold>K–L</bold> transverse sections of the leaf blade; mesophyll with uniserial palisade-like parenchyma and spongy parenchyma composed by several or few layers in <italic><tp:taxon-name><tp:taxon-name-part taxon-name-part-type="genus" reg="Mcvaughia">M.</tp:taxon-name-part><tp:taxon-name-part taxon-name-part-type="species" reg="sergipana">sergipana</tp:taxon-name-part></tp:taxon-name></italic> and <italic><tp:taxon-name><tp:taxon-name-part taxon-name-part-type="genus" reg="Mcvaughia">M.</tp:taxon-name-part><tp:taxon-name-part taxon-name-part-type="species" reg="bahiana">bahiana</tp:taxon-name-part></tp:taxon-name></italic>, respectively; note the idioblast with druse crystals at the mesophyll (white arrow) and the stomata distribution at the abaxial leaf surface (black arrow) <bold>M–N</bold> adaxial epidermis surface of <italic><tp:taxon-name><tp:taxon-name-part taxon-name-part-type="genus" reg="Mcvaughia">M.</tp:taxon-name-part><tp:taxon-name-part taxon-name-part-type="species" reg="piauhiensis">piauhiensis</tp:taxon-name-part></tp:taxon-name></italic> and <italic><tp:taxon-name><tp:taxon-name-part taxon-name-part-type="genus" reg="Mcvaughia">M.</tp:taxon-name-part><tp:taxon-name-part taxon-name-part-type="species" reg="sergipana">sergipana</tp:taxon-name-part></tp:taxon-name></italic>, showing scars of malpighiaceous trichomes <bold>O</bold> abaxial epidermis surface of trichomes abundance in <italic><tp:taxon-name><tp:taxon-name-part taxon-name-part-type="genus" reg="Mcvaughia">M.</tp:taxon-name-part><tp:taxon-name-part taxon-name-part-type="species" reg="bahiana">bahiana</tp:taxon-name-part></tp:taxon-name></italic><bold>P–Q</bold> outline of the anticlinal epidermal cell walls: straight in <italic><tp:taxon-name><tp:taxon-name-part taxon-name-part-type="genus" reg="Mcvaughia">M.</tp:taxon-name-part><tp:taxon-name-part taxon-name-part-type="species" reg="sergipana">sergipana</tp:taxon-name-part></tp:taxon-name></italic> (<bold>P</bold>) and sinuous in <italic><tp:taxon-name><tp:taxon-name-part taxon-name-part-type="genus" reg="Mcvaughia">M.</tp:taxon-name-part><tp:taxon-name-part taxon-name-part-type="species" reg="bahiana">bahiana</tp:taxon-name-part></tp:taxon-name></italic> (<bold>Q</bold>). Laminar scale bars: 1 cm (<bold>A–C</bold>), 100 μm (<bold>D, F–K, N–O</bold>), 150 μm (<bold>E</bold>), 50 μm (<bold>L–M, P–Q</bold>).</p></caption><graphic xmlns:xlink="http://www.w3.org/1999/xlink" xlink:href="phytokeys-117-045-g003.jpg" position="float" orientation="portrait" xlink:type="simple" id="oo_262228.jpg"/></fig><fig id="F4" position="float" orientation="portrait"><label>Figure 4.</label><caption><p>Reproductive morphoanatomy of <italic><tp:taxon-name><tp:taxon-name-part taxon-name-part-type="genus" reg="Mcvaughia">Mcvaughia</tp:taxon-name-part></tp:taxon-name></italic> species. <bold>A</bold> inflorescence during development, showing a bracteole gland (BG) and Sepal glands (SG) <bold>B</bold> ten sepal glands encircling the calyx <bold>C</bold> Petal glands (PG) along the margin of posterior petal <bold>D–F</bold> transverse section of bracteole glands in <italic><tp:taxon-name><tp:taxon-name-part taxon-name-part-type="genus" reg="Mcvaughia">M.</tp:taxon-name-part><tp:taxon-name-part taxon-name-part-type="species" reg="sergipana">sergipana</tp:taxon-name-part></tp:taxon-name></italic>, <italic><tp:taxon-name><tp:taxon-name-part taxon-name-part-type="genus" reg="Mcvaughia">M.</tp:taxon-name-part><tp:taxon-name-part taxon-name-part-type="species" reg="bahiana">bahiana</tp:taxon-name-part></tp:taxon-name></italic> and <italic><tp:taxon-name><tp:taxon-name-part taxon-name-part-type="genus" reg="Mcvaughia">M.</tp:taxon-name-part><tp:taxon-name-part taxon-name-part-type="species" reg="piauhiensis">piauhiensis</tp:taxon-name-part></tp:taxon-name></italic>, respectively <bold>G</bold> anatomical arrangement of bracteole gland, with a palisade-like secretory epidermis (SE) and secretory parenchyma (SP) <bold>H–I</bold> transverse section of floral bud and anthesis flower in <italic><tp:taxon-name><tp:taxon-name-part taxon-name-part-type="genus" reg="Mcvaughia">Mcvaughia</tp:taxon-name-part><tp:taxon-name-part taxon-name-part-type="species" reg="bahiana">bahiana</tp:taxon-name-part></tp:taxon-name></italic> and <italic><tp:taxon-name><tp:taxon-name-part taxon-name-part-type="genus" reg="Mcvaughia">M.</tp:taxon-name-part><tp:taxon-name-part taxon-name-part-type="species" reg="sergipana">sergipana</tp:taxon-name-part></tp:taxon-name></italic>; calyx gland pair displaced at the anterior sepal <bold>J</bold> calyx gland structure, showing a secretory epidermis (SE) and vascularized secretory parenchyma (SP) <bold>K–L</bold> petal glands on the margin of petals in <italic><tp:taxon-name><tp:taxon-name-part taxon-name-part-type="genus" reg="Mcvaughia">M.</tp:taxon-name-part><tp:taxon-name-part taxon-name-part-type="species" reg="sergipana">sergipana</tp:taxon-name-part></tp:taxon-name></italic> and <italic><tp:taxon-name><tp:taxon-name-part taxon-name-part-type="genus" reg="Mcvaughia">M.</tp:taxon-name-part><tp:taxon-name-part taxon-name-part-type="species" reg="bahiana">bahiana</tp:taxon-name-part></tp:taxon-name></italic> respectively <bold>M–N</bold> detail of the petal glands at the apex of the petal limb in <italic><tp:taxon-name><tp:taxon-name-part taxon-name-part-type="genus" reg="Mcvaughia">M.</tp:taxon-name-part><tp:taxon-name-part taxon-name-part-type="species" reg="sergipana">sergipana</tp:taxon-name-part></tp:taxon-name></italic>, cleared and in SEM image <bold>O–Q</bold> petal glands positioned at the base, <italic><tp:taxon-name><tp:taxon-name-part taxon-name-part-type="genus" reg="Mcvaughia">M.</tp:taxon-name-part><tp:taxon-name-part taxon-name-part-type="species" reg="bahiana">bahiana</tp:taxon-name-part></tp:taxon-name></italic> on SEM image, <italic><tp:taxon-name><tp:taxon-name-part taxon-name-part-type="genus" reg="Mcvaughia">M.</tp:taxon-name-part><tp:taxon-name-part taxon-name-part-type="species" reg="bahiana">bahiana</tp:taxon-name-part></tp:taxon-name></italic> and <italic><tp:taxon-name><tp:taxon-name-part taxon-name-part-type="genus" reg="Mcvaughia">M.</tp:taxon-name-part><tp:taxon-name-part taxon-name-part-type="species" reg="piauhiensis">piauhiensis</tp:taxon-name-part></tp:taxon-name></italic> cleared <bold>R–T</bold> conspicuous and stalked petal glands at the base of <italic><tp:taxon-name><tp:taxon-name-part taxon-name-part-type="genus" reg="Mcvaughia">M.</tp:taxon-name-part><tp:taxon-name-part taxon-name-part-type="species" reg="sergipana">sergipana</tp:taxon-name-part></tp:taxon-name></italic>, in SEM image, cleared and longitudinal section. Scale bars: 200 μm (<bold>D</bold>), 150 μm (<bold>E–F</bold>), 50 μm (<bold>G</bold>), 500 μm (<bold>H–I</bold>), 100 μm (<bold>J, P–S</bold>), 300 μm (<bold>L–M</bold>), 200 μm (<bold>N, T</bold>).</p></caption><graphic xmlns:xlink="http://www.w3.org/1999/xlink" xlink:href="phytokeys-117-045-g004.jpg" position="float" orientation="portrait" xlink:type="simple" id="oo_262229.jpg"/></fig></tp:treatment-sec></tp:taxon-treatment>
